# Supplementary material for: catena-Poly[[aqua­{4-[N′-(2,4-dioxo-3-pentyl­idene)­hydrazino]­benzoato}­copper(II)]-μ-acetato]
Source: Acta Crystallogr Sect E Struct Rep Online. 2008 Jun 19;64(Pt 7):m929. doi: 10.1107/S1600536808016073 (PMC2961769; doi:10.1107/S1600536808016073)
Supplement: Supplementary file 1 [file e-64-0m929-sup1.cif]

##############################################################################
###                                                                        ###
###        Electronic paper (Acta Crystallographica Section E)             ###
###                                                                        ###
##############################################################################
#                                                                            #
# This CIF contains the data in a paper accepted for publication in Acta     #
# Crystallographica Section E. It conforms to the requirements of Notes      #
# for Authors for Section E, and has been peer reviewed under the auspices   #
# of the IUCr Commission on Journals.                                        #
#                                                                            #
# Full details of the Crystallographic Information File format               #
# are given in the paper "The Crystallographic Information File (CIF):       #
# a New Standard Archive File for Crystallography" by S. R. Hall, F. H.      #
# Allen and I. D. Brown [Acta Cryst. (1991), A47, 655-685].                  #
#                                                                            #
# The current version of the core CIF dictionary is obtainable from          #
# ftp://ftp.iucr.org/pub/cif_core.dic. The current version number is 2.4.    #
#                                                                            #
# Software is freely available for graphical display of the structure(s) in  #
# this CIF.  For information consult the CIF home page http://www.iucr.org/  #
# cif/home.html                                                              #
#                                                                            #
# This file may be used for bona fide research purposes within the           #
# scientific community so long as proper attribution is given to the journal # 
# article from which it was obtained.                                        #
#                                                                            #
##############################################################################
                                             
data_global
_audit_creation_method     'form.cif (version 2.0)'
_journal_data_validation_number     ?
_journal_date_recd_electronic     2008-04-22
_journal_date_accepted     2008-05-28
_journal_name_full     'Acta Crystallographica, Section E'
_journal_year     2008
_journal_volume     64
_journal_issue      7
_journal_page_first     m929
_journal_page_last     m929
_journal_paper_category     QM
_journal_coeditor_code     CF2197
_publ_contact_author_name     'Dr Hao, Lujiang'
_publ_contact_author_address
;
      College of Food and Biological Engineering,
      Shandong Institute of Light Industry,
      Jinan, 250353,
      P. R.China
;
_publ_contact_author_email     lujianghao001@yahoo.com.cn
_publ_contact_author_fax     '0086-531-82962751'
_publ_contact_author_phone     '0086-531-82962751'
_publ_section_title
;\
<i>catena</i>-Poly[[aqua{4-[<i>N</i>'-(2,4-dioxo-3-pentylidene)hydrazino]\
benzoato}copper(II)]-\m-acetato]
;
loop_
    _publ_author_name
    _publ_author_address
    'Hao, Lujiang'
;     College of Food and Biological Engineering
      Shandong Institute of Light Industry
      Jinan, 250353
      People's Republic of China
;
    'Mu, Chunhua'
;      Maize Research Insitute
       Shandong Academy of Agricultural Science
       Jinan, 250100
       People's Republic of China
;
    'Wang, Ridong'
;     Department of Clinical Medicine
      Medical School
      Shandong University
      Jinan, 250012
      People's Republic of China
;
data_I
_audit_creation_method     SHELXL-97
_chemical_name_systematic
;
<i>catena</i>-Poly[[aqua{4-[<i>N</i>'-(2,4-dioxo-3-
pentylidene)hydrazino]benzoato}copper(II)]-\m-acetato]
;
_chemical_name_common     ?
_chemical_formula_moiety     'C14 H16 Cu N2 O7'
_chemical_formula_sum     'C14 H16 Cu N2 O7'
_chemical_formula_iupac     '[Cu (C2 H3 O2) (C12 H11 N2 O4) (H2 O)]'
_chemical_formula_weight     387.83
_chemical_melting_point     ?
_symmetry_cell_setting     Monoclinic
_symmetry_space_group_name_H-M     'P 21/c'
_symmetry_space_group_name_Hall     '-P 2ybc'
loop_
    _symmetry_equiv_pos_as_xyz
    'x, y, z'
    '-x, y+1/2, -z+1/2'
    '-x, -y, -z'
    'x, -y-1/2, z-1/2'
_cell_length_a     8.106(2)
_cell_length_b     23.918(4)
_cell_length_c     8.946(2)
_cell_angle_alpha     90.00
_cell_angle_beta     106.90(3)
_cell_angle_gamma     90.00
_cell_volume     1659.5(6)
_cell_formula_units_Z     4
_cell_measurement_reflns_used     4235
_cell_measurement_theta_min     1.70
_cell_measurement_theta_max     28.81
_cell_measurement_temperature     293(2)
_exptl_crystal_description     block
_exptl_crystal_colour     blue
_exptl_crystal_size_max     0.43
_exptl_crystal_size_mid     0.28
_exptl_crystal_size_min     0.22
_exptl_crystal_density_diffrn     1.552
_exptl_crystal_density_meas     ?
_exptl_crystal_density_method     'not measured'
_exptl_crystal_F_000     796
_exptl_absorpt_coefficient_mu     1.354
_exptl_absorpt_correction_type     'multi-scan'
_exptl_absorpt_process_details     '(SADABS; Bruker, 2004)'
_exptl_absorpt_correction_T_min     0.594
_exptl_absorpt_correction_T_max     0.755
_exptl_special_details
;
;
_diffrn_ambient_temperature     293(2)
_diffrn_radiation_type     MoK\a
_diffrn_radiation_wavelength     0.71073
_diffrn_radiation_source     'fine-focus sealed tube'
_diffrn_radiation_monochromator     graphite
_diffrn_measurement_device_type     'Bruker APEXII CCD'
_diffrn_measurement_method     '\f and \w'
_diffrn_detector_area_resol_mean     ?
_diffrn_reflns_number     8654
_diffrn_reflns_av_R_equivalents     0.0337
_diffrn_reflns_av_sigmaI/netI     0.0475
_diffrn_reflns_theta_min     1.70
_diffrn_reflns_theta_max     28.81
_diffrn_reflns_theta_full     28.81
_diffrn_measured_fraction_theta_max     0.978
_diffrn_measured_fraction_theta_full     0.978
_diffrn_reflns_limit_h_min     -10
_diffrn_reflns_limit_h_max     9
_diffrn_reflns_limit_k_min     -31
_diffrn_reflns_limit_k_max     29
_diffrn_reflns_limit_l_min     -8
_diffrn_reflns_limit_l_max     11
_diffrn_standards_number     0
_diffrn_standards_interval_count     0
_diffrn_standards_interval_time     0
_diffrn_standards_decay_%     0
_refine_special_details
;
 Refinement of F^2^ against ALL reflections.  The weighted R-factor wR and
 goodness of fit S are based on F^2^, conventional R-factors R are based
 on F, with F set to zero for negative F^2^. The threshold expression of
 F^2^ > 2sigma(F^2^) is used only for calculating R-factors(gt) etc. and is
 not relevant to the choice of reflections for refinement.  R-factors based
 on F^2^ are statistically about twice as large as those based on F, and R-
 factors based on ALL data will be even larger.
;
_reflns_number_total     4235
_reflns_number_gt     2693
_reflns_threshold_expression     I>2\s(I)
_refine_ls_structure_factor_coef     Fsqd
_refine_ls_matrix_type     full
_refine_ls_R_factor_all     0.0846
_refine_ls_R_factor_gt     0.0640
_refine_ls_wR_factor_gt     0.1819
_refine_ls_wR_factor_ref     0.2187
_refine_ls_goodness_of_fit_ref     1.002
_refine_ls_restrained_S_all     1.001
_refine_ls_number_reflns     4235
_refine_ls_number_parameters     226
_refine_ls_number_restraints     3
_refine_ls_hydrogen_treatment     mixed
_refine_ls_weighting_scheme     calc
_refine_ls_weighting_details
                  'calc w=1/[\s^2^(Fo^2^)+(0.167P)^2^] where P=(Fo^2^+2Fc^2^)/3'
_atom_sites_solution_hydrogens     geom
_atom_sites_solution_primary     direct
_atom_sites_solution_secondary     difmap
_refine_ls_shift/su_max     0.000
_refine_ls_shift/su_mean     0.000
_refine_diff_density_max     0.935
_refine_diff_density_min     -1.728
_refine_ls_extinction_method     none
_refine_ls_extinction_coef     ?
loop_
    _atom_type_symbol
    _atom_type_description
    _atom_type_scat_dispersion_real
    _atom_type_scat_dispersion_imag
    _atom_type_scat_source
    'C' 'C' 0.0033 0.0016
                         'International Tables Vol C Tables 4.2.6.8 and 6.1.1.4'
    'H' 'H' 0.0000 0.0000
                         'International Tables Vol C Tables 4.2.6.8 and 6.1.1.4'
    'O' 'O' 0.0106 0.0060
                         'International Tables Vol C Tables 4.2.6.8 and 6.1.1.4'
    'N' 'N' 0.0061 0.0033
                         'International Tables Vol C Tables 4.2.6.8 and 6.1.1.4'
    'Cu' 'Cu' 0.3201 1.2651
                         'International Tables Vol C Tables 4.2.6.8 and 6.1.1.4'
_computing_data_collection     'APEX2 (Bruker, 2004)'
_computing_cell_refinement     'SAINT-Plus (Bruker, 2004)'
_computing_data_reduction     'SAINT-Plus (Bruker, 2004)'
_computing_structure_solution     'SHELXS97 (Sheldrick, 2008)'
_computing_structure_refinement     'SHELXL97 (Sheldrick, 2008)'
_computing_molecular_graphics     'SHELXTL (Sheldrick, 2008)'
_computing_publication_material     'SHELXTL (Sheldrick, 2008)'
loop_
    _atom_site_type_symbol
    _atom_site_label
    _atom_site_fract_x
    _atom_site_fract_y
    _atom_site_fract_z
    _atom_site_U_iso_or_equiv
    _atom_site_adp_type
    _atom_site_calc_flag
    _atom_site_refinement_flags
    _atom_site_occupancy
    _atom_site_disorder_assembly
    _atom_site_disorder_group
    Cu Cu1 -0.04150(6) 0.25987(2) 0.28607(6) 0.0311(2) Uani d . 1 . .
    C C1 -0.2534(6) 0.28239(16) -0.0029(5) 0.0339(8) Uani d . 1 . .
    C C2 -0.4039(6) 0.2997(2) -0.1400(5) 0.0490(11) Uani d . 1 . .
    H H2A -0.3776 0.2918 -0.2358 0.073 Uiso calc R 1 . .
    H H2B -0.4245 0.3390 -0.1337 0.073 Uiso calc R 1 . .
    H H2C -0.5049 0.2793 -0.1375 0.073 Uiso calc R 1 . .
    C C3 0.1783(5) 0.33727(16) 0.4174(5) 0.0340(8) Uani d . 1 . .
    C C4 0.3381(5) 0.37225(15) 0.4810(4) 0.0290(8) Uani d . 1 . .
    C C5 0.4965(5) 0.36320(16) 0.4439(5) 0.0326(8) Uani d . 1 . .
    H H5A 0.5036 0.3340 0.3773 0.039 Uiso calc R 1 . .
    C C6 0.6407(5) 0.39724(16) 0.5056(5) 0.0331(8) Uani d . 1 . .
    H H6A 0.7423 0.3912 0.4796 0.040 Uiso calc R 1 . .
    C C7 0.6292(5) 0.43991(15) 0.6058(4) 0.0299(8) Uani d . 1 . .
    C C8 0.4760(5) 0.44926(16) 0.6466(5) 0.0333(8) Uani d . 1 . .
    H H8A 0.4712 0.4778 0.7158 0.040 Uiso calc R 1 . .
    C C9 0.3298(5) 0.41525(16) 0.5824(5) 0.0332(8) Uani d . 1 . .
    H H9A 0.2283 0.4217 0.6082 0.040 Uiso calc R 1 . .
    C C10 0.9194(5) 0.54195(16) 0.8363(4) 0.0281(7) Uani d . 1 . .
    C C11 1.0841(5) 0.53851(17) 0.7897(5) 0.0346(8) Uani d . 1 . .
    C C12 0.8959(5) 0.58020(16) 0.9595(5) 0.0339(8) Uani d . 1 . .
    C C13 0.7155(6) 0.5879(3) 0.9759(7) 0.0562(14) Uani d . 1 . .
    H H13A 0.7201 0.6133 1.0600 0.084 Uiso calc R 1 . .
    H H13B 0.6720 0.5524 0.9978 0.084 Uiso calc R 1 . .
    H H13C 0.6409 0.6027 0.8804 0.084 Uiso calc R 1 . .
    C C14 1.2423(6) 0.5712(2) 0.8705(6) 0.0480(11) Uani d . 1 . .
    H H14A 1.3319 0.5631 0.8233 0.072 Uiso calc R 1 . .
    H H14B 1.2801 0.5610 0.9790 0.072 Uiso calc R 1 . .
    H H14C 1.2164 0.6104 0.8612 0.072 Uiso calc R 1 . .
    N N1 0.7769(4) 0.47437(13) 0.6639(4) 0.0306(7) Uani d . 1 . .
    H H1 0.872(6) 0.471(2) 0.625(5) 0.037 Uiso d . 1 . .
    N N2 0.7779(4) 0.51093(13) 0.7725(4) 0.0307(7) Uani d . 1 . .
    O O1 1.0199(4) 0.60409(14) 1.0486(4) 0.0493(8) Uani d . 1 . .
    O O2 1.0905(4) 0.50681(17) 0.6823(5) 0.0599(11) Uani d . 1 . .
    O O3 0.1881(4) 0.29684(14) 0.3292(4) 0.0511(8) Uani d . 1 . .
    O O4 0.0403(4) 0.34837(14) 0.4497(4) 0.0456(8) Uani d . 1 . .
    O O5 -0.2621(4) 0.28883(13) 0.1365(3) 0.0411(7) Uani d . 1 . .
    O O6 -0.1154(5) 0.26235(12) -0.0240(4) 0.0424(8) Uani d . 1 . .
    O O7 0.0168(6) 0.18300(14) 0.2414(4) 0.0566(10) Uani d D 1 . .
    H H7A 0.019(8) 0.1569(15) 0.305(5) 0.068 Uiso d D 1 . .
    H H7B 0.056(7) 0.172(2) 0.169(4) 0.068 Uiso d D 1 . .
loop_
    _atom_site_aniso_label
    _atom_site_aniso_U_11
    _atom_site_aniso_U_22
    _atom_site_aniso_U_33
    _atom_site_aniso_U_12
    _atom_site_aniso_U_13
    _atom_site_aniso_U_23
    Cu1 0.0339(4) 0.0265(3) 0.0328(4) -0.00674(17) 0.0093(2) -0.00117(17)
    C1 0.046(2) 0.0210(17) 0.033(2) 0.0006(15) 0.0104(18) -0.0006(15)
    C2 0.051(3) 0.052(3) 0.038(2) 0.014(2) 0.005(2) 0.001(2)
    C3 0.040(2) 0.0279(19) 0.031(2) -0.0096(15) 0.0056(17) 0.0025(15)
    C4 0.0317(18) 0.0214(16) 0.0314(19) -0.0037(13) 0.0054(15) 0.0024(14)
    C5 0.038(2) 0.0241(17) 0.034(2) -0.0007(15) 0.0091(16) -0.0046(15)
    C6 0.034(2) 0.0295(19) 0.037(2) 0.0014(15) 0.0118(17) -0.0041(16)
    C7 0.034(2) 0.0225(17) 0.031(2) -0.0020(14) 0.0057(16) 0.0002(14)
    C8 0.034(2) 0.0267(18) 0.038(2) -0.0027(14) 0.0083(17) -0.0081(15)
    C9 0.033(2) 0.0284(19) 0.040(2) -0.0043(15) 0.0126(17) -0.0059(16)
    C10 0.0255(17) 0.0255(17) 0.0309(19) -0.0021(13) 0.0044(15) -0.0037(14)
    C11 0.0299(19) 0.0279(18) 0.044(2) 0.0012(15) 0.0082(17) -0.0040(17)
    C12 0.034(2) 0.0268(18) 0.040(2) 0.0015(15) 0.0088(17) -0.0029(16)
    C13 0.040(3) 0.073(4) 0.057(3) -0.001(2) 0.016(2) -0.027(3)
    C14 0.037(2) 0.046(3) 0.062(3) -0.0148(19) 0.017(2) -0.017(2)
    N1 0.0272(15) 0.0255(15) 0.0365(18) -0.0016(12) 0.0054(14) -0.0046(13)
    N2 0.0315(16) 0.0253(15) 0.0326(17) -0.0011(12) 0.0052(14) -0.0024(13)
    O1 0.0426(17) 0.0464(18) 0.057(2) -0.0065(14) 0.0121(15) -0.0261(16)
    O2 0.0423(18) 0.064(2) 0.079(3) -0.0128(17) 0.0269(19) -0.042(2)
    O3 0.0478(19) 0.0438(18) 0.061(2) -0.0139(15) 0.0139(16) -0.0174(16)
    O4 0.0409(18) 0.0461(17) 0.0514(19) -0.0123(13) 0.0162(15) -0.0021(15)
    O5 0.0487(18) 0.0426(17) 0.0334(16) 0.0028(14) 0.0141(14) -0.0007(13)
    O6 0.0505(19) 0.0400(17) 0.0382(18) 0.0109(13) 0.0152(15) 0.0012(13)
    O7 0.105(3) 0.0278(17) 0.047(2) 0.0048(17) 0.037(2) 0.0062(14)
_geom_special_details
;
 All esds (except the esd in the dihedral angle between two l.s. planes)
 are estimated using the full covariance matrix.  The cell esds are taken
 into account individually in the estimation of esds in distances, angles
 and torsion angles; correlations between esds in cell parameters are only
 used when they are defined by crystal symmetry.  An approximate (isotropic)
 treatment of cell esds is used for estimating esds involving l.s. planes.
;
loop_
    _geom_bond_atom_site_label_1
    _geom_bond_atom_site_label_2
    _geom_bond_site_symmetry_2
    _geom_bond_distance
    _geom_bond_publ_flag
    Cu1 O7 . 1.968(4) y
    Cu1 O3 . 1.994(3) y
    Cu1 O5 . 2.020(3) y
    Cu1 O6 4_566 2.030(3) y
    C1 O6 . 1.281(5) ?
    C1 O5 . 1.278(5) ?
    C1 C2 . 1.515(6) ?
    C2 H2A . 0.9600 ?
    C2 H2B . 0.9600 ?
    C2 H2C . 0.9600 ?
    C3 O4 . 1.262(5) ?
    C3 O3 . 1.265(5) ?
    C3 C4 . 1.508(5) ?
    C4 C9 . 1.386(5) ?
    C4 C5 . 1.433(5) ?
    C5 C6 . 1.400(5) ?
    C5 H5A . 0.9300 ?
    C6 C7 . 1.379(5) ?
    C6 H6A . 0.9300 ?
    C7 C8 . 1.410(5) ?
    C7 N1 . 1.422(5) ?
    C8 C9 . 1.415(5) ?
    C8 H8A . 0.9300 ?
    C9 H9A . 0.9300 ?
    C10 N2 . 1.346(5) ?
    C10 C12 . 1.486(5) ?
    C10 C11 . 1.513(5) ?
    C11 O2 . 1.236(5) ?
    C11 C14 . 1.496(6) ?
    C12 O1 . 1.228(5) ?
    C12 C13 . 1.522(6) ?
    C13 H13A . 0.9600 ?
    C13 H13B . 0.9600 ?
    C13 H13C . 0.9600 ?
    C14 H14A . 0.9600 ?
    C14 H14B . 0.9600 ?
    C14 H14C . 0.9600 ?
    N1 N2 . 1.305(4) ?
    N1 H1 . 0.94(5) ?
    O6 Cu1 4_565 2.030(3) ?
    O7 H7A . 0.84(4) ?
    O7 H7B . 0.84(5) ?
loop_
    _geom_angle_atom_site_label_1
    _geom_angle_atom_site_label_2
    _geom_angle_atom_site_label_3
    _geom_angle_site_symmetry_1
    _geom_angle_site_symmetry_3
    _geom_angle
    _geom_angle_publ_flag
    O7 Cu1 O3 . . 100.84(16) y
    O7 Cu1 O5 . . 113.86(16) y
    O3 Cu1 O5 . . 124.96(15) y
    O7 Cu1 O6 . 4_566 94.12(13) y
    O3 Cu1 O6 . 4_566 116.10(15) y
    O5 Cu1 O6 . 4_566 102.99(13) y
    O6 C1 O5 . . 119.2(4) ?
    O6 C1 C2 . . 121.0(4) ?
    O5 C1 C2 . . 119.8(4) ?
    C1 C2 H2A . . 109.5 ?
    C1 C2 H2B . . 109.5 ?
    H2A C2 H2B . . 109.5 ?
    C1 C2 H2C . . 109.5 ?
    H2A C2 H2C . . 109.5 ?
    H2B C2 H2C . . 109.5 ?
    O4 C3 O3 . . 121.6(4) ?
    O4 C3 C4 . . 121.2(4) ?
    O3 C3 C4 . . 117.2(4) ?
    C9 C4 C5 . . 118.7(3) ?
    C9 C4 C3 . . 117.3(3) ?
    C5 C4 C3 . . 123.9(3) ?
    C6 C5 C4 . . 121.5(3) ?
    C6 C5 H5A . . 119.2 ?
    C4 C5 H5A . . 119.2 ?
    C7 C6 C5 . . 118.7(3) ?
    C7 C6 H6A . . 120.7 ?
    C5 C6 H6A . . 120.6 ?
    C6 C7 C8 . . 121.1(4) ?
    C6 C7 N1 . . 117.2(3) ?
    C8 C7 N1 . . 121.6(3) ?
    C7 C8 C9 . . 120.0(4) ?
    C7 C8 H8A . . 120.0 ?
    C9 C8 H8A . . 120.0 ?
    C4 C9 C8 . . 119.9(3) ?
    C4 C9 H9A . . 120.1 ?
    C8 C9 H9A . . 120.1 ?
    N2 C10 C12 . . 112.1(3) ?
    N2 C10 C11 . . 124.4(3) ?
    C12 C10 C11 . . 123.5(3) ?
    O2 C11 C14 . . 118.2(4) ?
    O2 C11 C10 . . 119.1(4) ?
    C14 C11 C10 . . 122.7(4) ?
    O1 C12 C10 . . 120.7(4) ?
    O1 C12 C13 . . 120.6(4) ?
    C10 C12 C13 . . 118.7(4) ?
    C12 C13 H13A . . 109.4 ?
    C12 C13 H13B . . 109.5 ?
    H13A C13 H13B . . 109.5 ?
    C12 C13 H13C . . 109.5 ?
    H13A C13 H13C . . 109.5 ?
    H13B C13 H13C . . 109.5 ?
    C11 C14 H14A . . 109.4 ?
    C11 C14 H14B . . 109.5 ?
    H14A C14 H14B . . 109.5 ?
    C11 C14 H14C . . 109.5 ?
    H14A C14 H14C . . 109.5 ?
    H14B C14 H14C . . 109.5 ?
    N2 N1 C7 . . 118.9(3) ?
    N2 N1 H1 . . 120(3) ?
    C7 N1 H1 . . 121(3) ?
    N1 N2 C10 . . 120.3(3) ?
    C3 O3 Cu1 . . 103.6(3) ?
    C1 O5 Cu1 . . 108.4(3) ?
    C1 O6 Cu1 . 4_565 134.8(3) ?
    Cu1 O7 H7A . . 121(3) ?
    Cu1 O7 H7B . . 127(3) ?
    H7A O7 H7B . . 110.9(18) ?
loop_
    _geom_torsion_atom_site_label_1
    _geom_torsion_atom_site_label_2
    _geom_torsion_atom_site_label_3
    _geom_torsion_atom_site_label_4
    _geom_torsion_site_symmetry_1
    _geom_torsion_site_symmetry_2
    _geom_torsion_site_symmetry_3
    _geom_torsion_site_symmetry_4
    _geom_torsion
    _geom_torsion_publ_flag
    O4 C3 C4 C9 . . . . 3.1(6) ?
    O3 C3 C4 C9 . . . . -177.6(4) ?
    O4 C3 C4 C5 . . . . -177.5(4) ?
    O3 C3 C4 C5 . . . . 1.8(6) ?
    C9 C4 C5 C6 . . . . -1.1(6) ?
    C3 C4 C5 C6 . . . . 179.6(4) ?
    C4 C5 C6 C7 . . . . 0.8(6) ?
    C5 C6 C7 C8 . . . . 0.3(6) ?
    C5 C6 C7 N1 . . . . -178.8(4) ?
    C6 C7 C8 C9 . . . . -1.2(6) ?
    N1 C7 C8 C9 . . . . 177.9(4) ?
    C5 C4 C9 C8 . . . . 0.2(6) ?
    C3 C4 C9 C8 . . . . 179.6(4) ?
    C7 C8 C9 C4 . . . . 0.9(6) ?
    N2 C10 C11 O2 . . . . 2.7(6) ?
    C12 C10 C11 O2 . . . . -177.6(4) ?
    N2 C10 C11 C14 . . . . -176.0(4) ?
    C12 C10 C11 C14 . . . . 3.7(6) ?
    N2 C10 C12 O1 . . . . 166.9(4) ?
    C11 C10 C12 O1 . . . . -12.8(6) ?
    N2 C10 C12 C13 . . . . -11.4(6) ?
    C11 C10 C12 C13 . . . . 168.9(4) ?
    C6 C7 N1 N2 . . . . -172.2(4) ?
    C8 C7 N1 N2 . . . . 8.7(5) ?
    C7 N1 N2 C10 . . . . 176.2(3) ?
    C12 C10 N2 N1 . . . . -178.9(3) ?
    C11 C10 N2 N1 . . . . 0.8(6) ?
    O4 C3 O3 Cu1 . . . . -4.6(5) ?
    C4 C3 O3 Cu1 . . . . 176.2(3) ?
    O7 Cu1 O3 C3 . . . . -154.1(3) ?
    O5 Cu1 O3 C3 . . . . 76.3(3) ?
    O6 Cu1 O3 C3 4_566 . . . -54.0(3) ?
    O6 C1 O5 Cu1 . . . . -2.5(4) ?
    C2 C1 O5 Cu1 . . . . 178.9(3) ?
    O7 Cu1 O5 C1 . . . . -53.0(3) ?
    O3 Cu1 O5 C1 . . . . 71.1(3) ?
    O6 Cu1 O5 C1 4_566 . . . -153.5(3) ?
    O5 C1 O6 Cu1 . . . 4_565 175.8(3) ?
    C2 C1 O6 Cu1 . . . 4_565 -5.7(6) ?
loop_
    _geom_hbond_atom_site_label_D
    _geom_hbond_atom_site_label_H
    _geom_hbond_atom_site_label_A
    _geom_hbond_site_symmetry_A
    _geom_hbond_distance_DH
    _geom_hbond_distance_HA
    _geom_hbond_distance_DA
    _geom_hbond_angle_DHA
    _geom_hbond_publ_flag
    N1 H1 O2 . 0.94(5) 1.90(5) 2.617(5) 132(4) y
    O7 H7A O1 2_646 0.84(4) 1.91(4) 2.739(4) 168(5) y
    O7 H7B O4 4_565 0.84(5) 2.00(3) 2.774(5) 153(6) y
