# Supplementary material for: catena-Poly[[aqua­{4-[N′-(2,4-dioxo-3-pentyl­idene)­hydrazino]­benzoato}­copper(II)]-μ-acetato]
Source: Acta Crystallogr Sect E Struct Rep Online. 2008 Jun 19;64(Pt 7):m929. doi: 10.1107/S1600536808016073 (PMC2961769; doi:10.1107/S1600536808016073)
Supplement: Supplementary file 2 [file e-64-0m929-Isup2.hkl]

# 
# h,k,l, Fc-squared, Fo-squared, sigma(Fo-squared) and status flag 
# 
data_I 
_shelx_title '    cf2197 in space group P2(1)/c' 
_shelx_refln_list_code          4 
_shelx_F_calc_maximum      216.57 
_exptl_crystal_F_000       796.00 
_reflns_d_resolution_high  0.7374 
 
loop_ 
 _symmetry_equiv_pos_as_xyz 
 'x, y, z' 
 '-x, y+1/2, -z+1/2' 
 '-x, -y, -z' 
 'x, -y-1/2, z-1/2' 
 
_cell_length_a     8.1060 
_cell_length_b    23.9180 
_cell_length_c     8.9460 
_cell_angle_alpha  90.000 
_cell_angle_beta  106.900 
_cell_angle_gamma  90.000 
 
_shelx_F_squared_multiplier     1.000 
 
loop_ 
 _refln_index_h 
 _refln_index_k 
 _refln_index_l 
 _refln_F_squared_calc 
 _refln_F_squared_meas 
 _refln_F_squared_sigma 
 _refln_observed_status 
   1   0   0    39464.02       12.64      2.63 o 
   2   0   0     4240.78      271.54     15.17 o 
   3   0   0     7189.33       23.42      6.55 o 
   4   0   0     4808.02      535.80     30.54 o 
   5   0   0       41.63       44.89     13.41 o 
   6   0   0      128.00      136.77     14.29 o 
   7   0   0     1534.29     1810.70     57.85 o 
   8   0   0        4.97        6.35     18.99 o 
   2   1   0      189.81       -1.75      2.84 o 
   6   1   0     1394.75     1624.11     40.07 o 
   7   1   0       12.11       19.25      6.17 o 
   8   1   0      672.05      797.65     39.27 o 
   0   2   0     3042.06     1950.55     70.84 o 
   2   2   0     7719.61     2526.28     91.58 o 
   3   2   0     3101.20     1973.40     75.79 o 
   4   2   0     1943.91     1073.25     47.88 o 
   5   2   0     1289.23     1283.96     29.88 o 
   6   2   0      247.62      252.19     13.89 o 
   7   2   0      358.32      409.54     23.60 o 
   8   2   0      155.38      188.06     47.88 o 
   9   2   0      588.34      768.59     60.52 o 
   1   3   0     6572.12       -0.83      2.42 o 
   2   3   0     2095.06     1107.87     43.03 o 
   3   3   0     4552.86     2596.45     96.48 o 
   4   3   0     7451.71     7803.90    174.34 o 
   5   3   0     3516.81     3994.69     78.56 o 
   6   3   0       62.35       79.78      9.23 o 
   7   3   0      855.15     1042.25     39.17 o 
   9   3   0      105.22      140.39     33.48 o 
   0   4   0    13341.50    14681.25    508.51 o 
   1   4   0    20076.78    18645.20   1886.39 o 
   2   4   0      746.89      523.93     22.44 o 
   3   4   0      286.97      256.47     16.05 o 
   4   4   0      535.08      568.57     15.37 o 
   5   4   0       22.07       23.67      9.10 o 
   6   4   0     2006.05     2372.47     51.46 o 
   7   4   0      228.38      276.42     24.40 o 
   8   4   0      134.70      178.37     20.65 o 
   9   4   0       57.09       56.03     28.07 o 
   3   5   0     3658.62     3770.33     83.83 o 
   4   5   0     5026.46     5035.87    116.08 o 
   5   5   0     3047.09     3491.47     88.94 o 
   6   5   0     3447.47     3917.63    112.60 o 
   9   5   0      373.02      444.90     44.38 o 
   2   6   0      965.14      654.88     26.67 o 
   3   6   0     7703.34     7684.33    307.19 o 
   4   6   0      114.99       60.99      8.05 o 
   5   6   0      121.16      132.55      8.57 o 
   6   6   0        5.98        0.13      4.99 o 
   7   6   0        9.34        3.09     10.17 o 
   8   6   0        1.99       14.49     12.33 o 
   9   6   0       59.46       35.49     12.07 o 
   1   7   0      522.14      619.55     21.26 o 
   2   7   0     8024.92     8662.78    450.09 o 
   4   7   0     1812.89     1692.24     41.23 o 
   5   7   0     2703.45     3047.67     70.97 o 
   6   7   0     2102.03     2312.91     59.16 o 
   9   7   0      350.43      431.72     26.54 o 
   0   8   0     2587.04     2849.42     70.13 o 
   1   8   0     8342.78     9712.35    124.00 o 
   2   8   0     5172.96     5606.31    305.18 o 
   4   8   0      617.39      663.58     17.50 o 
   5   8   0        5.70        3.61      4.29 o 
   6   8   0       54.07       31.14     14.21 o 
   7   8   0       95.07       77.75     53.58 o 
   8   8   0       51.62       42.16     23.68 o 
   9   8   0        5.43       -2.19      8.86 o 
   1   9   0     1151.78     1282.17     19.67 o 
   2   9   0     7656.15     8440.35    121.35 o 
   4   9   0     2081.56     2167.99     44.75 o 
   5   9   0      706.53      691.13     30.90 o 
   8   9   0      137.20      137.71     19.16 o 
   9   9   0        1.78       -2.64      9.00 o 
   0  10   0      977.79     1030.12     42.82 o 
   1  10   0     3388.52     3730.97     50.57 o 
   2  10   0    11652.06    12983.55    222.65 o 
   4  10   0      170.20      148.24     10.75 o 
   5  10   0      116.56       86.38     10.19 o 
   6  10   0       36.85       25.11     22.49 o 
   7  10   0      146.47      103.92     71.82 o 
   8  10   0       86.09       64.05     14.71 o 
   9  10   0      243.81      289.19     17.92 o 
   1  11   0       75.16       86.90      3.70 o 
   2  11   0      424.19      468.57     13.48 o 
   3  11   0      533.40      554.36     20.92 o 
   4  11   0      344.91      388.41     21.82 o 
   5  11   0      158.96      160.13     11.58 o 
   7  11   0      468.07      419.90     17.43 o 
   8  11   0      130.99      133.72     11.95 o 
   9  11   0      100.82      134.26     13.62 o 
   0  12   0     2272.28     2704.08     68.72 o 
   1  12   0     8838.15     9715.73    141.28 o 
   2  12   0     2333.51     2451.87     44.56 o 
   3  12   0     1531.84      856.61     35.14 o 
   4  12   0       63.41       61.88      5.30 o 
   5  12   0       92.41       99.56      7.39 o 
   6  12   0       37.87       37.23      7.76 o 
   7  12   0       16.94       13.17      7.14 o 
   8  12   0       48.98       45.65     10.10 o 
   9  12   0        2.59        9.60     19.45 o 
   1  13   0       32.26       24.14      4.76 o 
   2  13   0     1857.53     1959.55     29.05 o 
   3  13   0     2981.77     3424.98     52.07 o 
   4  13   0      786.42      924.01     18.84 o 
   5  13   0      374.19      439.11     15.18 o 
   6  13   0      749.22      828.77     23.25 o 
   7  13   0      982.54      954.28     26.80 o 
   8  13   0       20.49        9.09      8.77 o 
   9  13   0      102.55      115.57     27.55 o 
   0  14   0      620.10      624.50     42.56 o 
   1  14   0     5040.68     5708.89     98.62 o 
   2  14   0     5581.98     6365.69    137.13 o 
   3  14   0     1733.25     1840.70     31.13 o 
   4  14   0       26.92       26.63      4.63 o 
   5  14   0      266.09      257.58     11.98 o 
   6  14   0      121.72      164.84     11.46 o 
   7  14   0        1.36        9.72      7.75 o 
   8  14   0      102.01      135.83     17.18 o 
   9  14   0       15.58       -9.80     18.52 o 
   1  15   0      187.32      346.58     10.51 o 
   2  15   0      433.08      441.69     11.63 o 
   3  15   0     1094.88     1144.32     21.85 o 
   4  15   0      693.55      739.38     16.93 o 
   5  15   0       21.77       28.86      6.54 o 
   6  15   0      587.54      659.24     21.08 o 
   7  15   0      372.24      380.32     17.31 o 
   8  15   0      214.21      229.92     15.63 o 
   0  16   0      248.04      325.18     12.75 o 
   1  16   0      272.08      278.06      9.99 o 
   2  16   0     1827.74     2166.30     54.61 o 
   3  16   0      400.27      421.58     12.25 o 
   4  16   0        2.20        3.52      4.25 o 
   5  16   0       77.30       94.98      9.07 o 
   6  16   0      163.80      162.77     11.99 o 
   7  16   0        0.08        6.92      8.05 o 
   8  16   0       17.38       16.85      9.74 o 
   1  17   0       89.31      145.00      8.50 o 
   2  17   0      502.27      571.72     18.53 o 
   3  17   0      531.04      561.40     14.47 o 
   4  17   0       20.12       21.33      4.94 o 
   5  17   0      345.22      361.27     15.12 o 
   6  17   0      150.73      119.23     10.82 o 
   7  17   0      146.20      138.41     12.34 o 
   8  17   0      122.49      118.81     14.45 o 
   0  18   0      693.92      769.06     23.75 o 
   1  18   0      556.99      595.42     19.19 o 
   2  18   0      326.27      323.85     14.33 o 
   3  18   0      120.93      128.55      7.86 o 
   4  18   0       75.20       86.69      7.35 o 
   5  18   0        2.89       -0.29      6.64 o 
   6  18   0       29.67       26.21      8.40 o 
   7  18   0        0.33        5.19      8.50 o 
   8  18   0       16.10        5.73     18.78 o 
   1  19   0       50.32       55.72      7.51 o 
   2  19   0       28.91       29.76      6.60 o 
   3  19   0       78.68      102.53      9.89 o 
   4  19   0        0.86       -5.51      5.51 o 
   5  19   0       20.16       18.65      8.02 o 
   6  19   0      144.24      171.72     13.00 o 
   7  19   0       77.23       74.74     11.14 o 
   8  19   0       32.63       63.56     24.71 o 
   0  20   0      678.94      354.65     27.09 o 
   1  20   0      262.73      292.07     17.28 o 
   2  20   0     1123.45     1146.40     31.25 o 
   3  20   0      112.63      128.81     11.12 o 
   4  20   0        3.51       -4.34      7.79 o 
   5  20   0      110.71      106.64     11.13 o 
   6  20   0       66.31       65.32     10.19 o 
   7  20   0        7.90        8.12      9.41 o 
   1  21   0       98.93      103.34     13.37 o 
   2  21   0      392.79      430.76     18.10 o 
   3  21   0      414.77      464.12     19.19 o 
   4  21   0      598.70      608.46     30.82 o 
   5  21   0       24.41       14.38      7.91 o 
   6  21   0        9.58       -0.68      8.37 o 
   7  21   0        4.84       -1.53      8.89 o 
   0  22   0       29.25       16.72     14.34 o 
   1  22   0       60.88       73.41      9.65 o 
   2  22   0      267.30      300.16     16.36 o 
   3  22   0        0.37       -1.16      6.83 o 
   4  22   0       56.11       33.17     19.52 o 
   5  22   0      676.74      649.97     34.10 o 
   6  22   0        1.29        3.51     14.05 o 
   7  22   0       39.78       58.15     22.96 o 
   1  23   0        5.97        8.34     10.70 o 
   2  23   0        1.98        8.23      7.14 o 
   3  23   0      116.61      147.90     13.13 o 
   4  23   0       30.75       19.41     10.81 o 
   5  23   0      329.09      343.73     25.62 o 
   6  23   0        0.96        2.93     14.40 o 
   7  23   0        0.28      -15.79     18.26 o 
   0  24   0      127.49      154.94     24.82 o 
   1  24   0       15.50        3.25     12.00 o 
   2  24   0       70.56       75.82      9.96 o 
   3  24   0       37.43       31.34     10.51 o 
   4  24   0       16.82       11.22     11.51 o 
   5  24   0      111.85      107.58     19.24 o 
   6  24   0        1.19        1.79     14.73 o 
   1  25   0      298.08      332.71     22.96 o 
   2  25   0        4.86       11.55      9.20 o 
   3  25   0       10.13       -3.12      9.45 o 
   4  25   0       10.43       -1.06     10.86 o 
   5  25   0        4.63        2.66     13.62 o 
   6  25   0       14.35       15.48     21.20 o 
   0  26   0        7.18        9.08     18.88 o 
   2  26   0       77.84       88.42     39.98 o 
   3  26   0        2.81       -3.87     10.40 o 
   4  26   0      177.21      182.80     21.45 o 
   5  26   0       95.89      120.47     20.48 o 
   6  26   0      114.11       73.06     24.92 o 
   1  27   0      539.62      519.99     76.87 o 
   2  27   0       23.04        7.85     13.19 o 
   3  27   0       79.22       76.33     17.07 o 
   4  27   0        0.55        7.06     11.90 o 
   5  27   0        0.25      -14.35     14.50 o 
   0  28   0        5.68       12.43     20.38 o 
   1  28   0       38.08       22.17     16.90 o 
   2  28   0        4.15       13.91     13.35 o 
   3  28   0       13.48       11.30     25.80 o 
   4  28   0       96.65       76.50     29.75 o 
   5  28   0        2.36       11.14     20.17 o 
   1  29   0       11.43        8.47     14.71 o 
   2  29   0       24.98       34.67     25.23 o 
   3  29   0      150.95      126.71     34.67 o 
   4  29   0       33.43       17.53     16.32 o 
   0  30   0       24.30       45.56     24.04 o 
   1  30   0        3.12       -7.90     15.53 o 
   2  30   0       14.44       -3.41     21.82 o 
   3  30   0        1.88       14.09     27.09 o 
   4  30   0       70.82       44.99     22.60 o 
   1  31   0        2.89       -0.21     15.97 o 
   2  31   0        3.46      -11.30     24.87 o 
  -8   1   1        6.64        3.68      3.94 o 
  -7   1   1      339.44      350.94     16.72 o 
  -6   1   1       24.84       23.48      6.69 o 
  -5   1   1      200.46       -3.71      7.84 o 
  -4   1   1      194.89       40.25     24.02 o 
  -3   1   1      653.70       83.74      9.91 o 
  -2   1   1      376.71      405.52      6.25 o 
  -1   1   1     8465.56     9440.42    230.84 o 
   1   1   1     1304.95       -0.15      3.10 o 
   2   1   1       39.87       25.59      6.55 o 
   3   1   1      994.06      938.61     26.44 o 
   4   1   1     1872.40      675.51     36.99 o 
   5   1   1        3.33       -1.19      4.41 o 
   6   1   1     1628.79     1815.15     44.79 o 
   7   1   1      382.85      497.39     26.66 o 
   8   1   1        3.21       14.07     14.32 o 
   9   1   1        1.67       -0.10     22.91 o 
  -9   2   1        0.69        0.83     10.16 o 
  -8   2   1        4.73       -0.88      5.08 o 
  -7   2   1      164.96      182.45     13.10 o 
  -6   2   1        0.07       -5.09      5.09 o 
  -5   2   1       20.24        8.63      4.90 o 
  -4   2   1       12.79        8.39      5.03 o 
  -3   2   1     1191.88      781.13     34.93 o 
  -2   2   1      452.76      513.88      7.49 o 
  -1   2   1     5501.64     2524.73     89.36 o 
   1   2   1        8.94        4.39      4.28 o 
   2   2   1     1992.45     2080.71    128.83 o 
   3   2   1      409.45      279.43     19.40 o 
   4   2   1       23.03       15.65      6.05 o 
   5   2   1      528.09      651.31     16.22 o 
   6   2   1      343.22      395.75     18.52 o 
   7   2   1      575.49      653.00     47.58 o 
   8   2   1       83.16      118.31     19.16 o 
   9   2   1       64.08      116.76     32.30 o 
  -9   3   1        5.94        7.49      7.96 o 
  -8   3   1       74.13       58.21      8.44 o 
  -7   3   1      139.00      149.20     13.59 o 
  -6   3   1     1492.00     1628.67    152.56 o 
  -5   3   1      609.22      557.06     33.69 o 
  -4   3   1       87.59       59.34      6.73 o 
  -3   3   1     1932.17     2100.73     31.74 o 
  -2   3   1      407.86      394.53     10.44 o 
  -1   3   1      780.66      825.54     20.93 o 
   2   3   1      474.63      561.30     83.07 o 
   3   3   1     1336.19     1627.53     32.07 o 
   4   3   1      156.17      151.35      8.24 o 
   5   3   1      429.07      380.04     11.77 o 
   6   3   1        6.22        4.21      6.89 o 
   7   3   1       69.28       81.11     11.89 o 
   8   3   1       74.56        6.04     18.93 o 
   9   3   1       88.23      119.85     32.35 o 
  -9   4   1       86.89       94.43     11.36 o 
  -8   4   1        4.57        8.92      6.73 o 
  -7   4   1      324.70      346.84     13.44 o 
  -6   4   1      639.54      597.49     22.77 o 
  -5   4   1       74.62      100.33     19.19 o 
  -4   4   1      450.54      420.22     15.15 o 
  -3   4   1       96.40      112.75      4.48 o 
  -2   4   1      184.40      270.98      4.56 o 
  -1   4   1     3874.25     4264.02     95.09 o 
   0   4   1      405.07      616.05     13.49 o 
   3   4   1      683.44      743.54     17.52 o 
   4   4   1      318.68      317.69      9.37 o 
   5   4   1      154.40      195.68      8.61 o 
   6   4   1      215.76      200.49     15.66 o 
   7   4   1       69.58       75.43     11.37 o 
   8   4   1       18.40       20.61     13.81 o 
   9   4   1        9.03       21.15     22.96 o 
 -10   5   1        2.27        1.44     13.16 o 
  -9   5   1       22.83       30.03      9.45 o 
  -8   5   1       18.20       12.79      7.06 o 
  -7   5   1      165.18      190.20      9.55 o 
  -6   5   1       24.45       17.62      4.36 o 
  -5   5   1     1208.98     1201.44     24.04 o 
  -4   5   1     8039.74     8602.02    131.93 o 
  -3   5   1     1798.87     2074.43     31.86 o 
  -2   5   1     2821.84     3062.47     48.59 o 
  -1   5   1     3220.77     3736.41     84.40 o 
   0   5   1        8.59       10.84      2.32 o 
   1   5   1    14171.84    14527.65    990.94 o 
   2   5   1       26.17       15.62      9.46 o 
   3   5   1     4524.39     4838.92     78.67 o 
   4   5   1     1679.23     1668.71     30.68 o 
   5   5   1      139.01      158.18      9.11 o 
   6   5   1        4.06        4.72      7.39 o 
   7   5   1        3.46       -1.23     10.96 o 
   9   5   1       39.54       79.40     31.99 o 
 -10   6   1       91.62       92.63     14.82 o 
  -9   6   1       39.76       46.17      9.91 o 
  -8   6   1      165.81      168.49     11.86 o 
  -7   6   1      592.22      663.02     17.04 o 
  -6   6   1     1327.74     1335.31     27.76 o 
  -5   6   1       22.34       17.58      4.69 o 
  -4   6   1      281.41      336.66     10.04 o 
  -3   6   1      507.60      547.74     12.46 o 
  -2   6   1      654.88      796.44     15.58 o 
  -1   6   1    14952.26    17243.63    309.97 o 
   1   6   1     3560.86     3760.67     71.37 o 
   2   6   1        3.30        9.86      5.96 o 
   4   6   1      832.81      887.35     18.36 o 
   5   6   1      110.12      128.97     12.30 o 
   6   6   1        0.44        5.33      7.26 o 
   7   6   1       34.37       36.66     12.99 o 
   8   6   1      176.44      181.25     27.86 o 
   9   6   1       29.88      -10.83     22.70 o 
 -10   7   1       26.67       27.09     11.27 o 
  -9   7   1      170.13      213.98     14.73 o 
  -8   7   1        9.28        5.68      7.49 o 
  -7   7   1      168.07      187.15      9.72 o 
  -6   7   1     1405.74     1523.72     30.99 o 
  -5   7   1     4384.72     4514.12     94.13 o 
  -4   7   1        4.39        2.01      2.60 o 
  -3   7   1      548.55      691.61     14.84 o 
  -2   7   1      328.03      288.41      7.99 o 
  -1   7   1       28.53       35.19      5.44 o 
   2   7   1        5.16        4.96      2.73 o 
   4   7   1     1358.90     1585.51     34.26 o 
   5   7   1      326.67      386.29     25.64 o 
   6   7   1        6.99        2.87      7.64 o 
   8   7   1      150.59      154.48     88.87 o 
   9   7   1      116.07      168.12     25.03 o 
 -10   8   1        7.14       17.28     20.90 o 
  -9   8   1       58.70       70.72     13.24 o 
  -8   8   1       38.07       43.84     11.04 o 
  -7   8   1      197.35      228.49     10.53 o 
  -6   8   1        7.82        4.67      4.50 o 
  -5   8   1      470.59      532.66     16.06 o 
  -4   8   1      667.22      732.11     16.64 o 
  -3   8   1      482.74      489.33     12.11 o 
  -2   8   1       13.94       43.45     12.15 o 
  -1   8   1     2047.51     2266.20     39.00 o 
   1   8   1       30.09       34.27      5.93 o 
   4   8   1     1816.91     1925.36     40.41 o 
   5   8   1       60.02       64.64     10.23 o 
   6   8   1        9.12        4.21     11.30 o 
   7   8   1      122.25      104.20     73.24 o 
   8   8   1       16.93       21.94     15.32 o 
   9   8   1       13.43        1.30     16.06 o 
  -9   9   1       45.16       62.66     10.92 o 
  -8   9   1       49.87       59.17      9.69 o 
  -7   9   1        4.07        5.57      6.42 o 
  -6   9   1      253.78      305.53     10.92 o 
  -5   9   1      107.82       91.91      8.96 o 
  -4   9   1      563.52      649.38     15.64 o 
  -3   9   1     2467.60     2779.01     46.62 o 
  -2   9   1      447.48      542.63     17.94 o 
  -1   9   1       22.64       22.20      3.12 o 
   0   9   1     1937.09     2126.41     36.58 o 
   3   9   1     1102.21     1342.81     29.95 o 
   4   9   1     3839.59     4399.80     84.90 o 
   5   9   1      561.67      644.30     45.89 o 
   8   9   1      313.49      346.24     36.84 o 
   9   9   1        1.03        3.41     17.20 o 
  -9  10   1       77.20       77.60     11.64 o 
  -8  10   1      153.55      158.81     12.32 o 
  -7  10   1      561.72      612.85     20.03 o 
  -6  10   1      442.84      409.61     12.81 o 
  -5  10   1       96.15       84.96      5.98 o 
  -4  10   1      544.58      586.09     14.81 o 
  -3  10   1     2833.80     3432.63     56.63 o 
  -2  10   1     2556.84     2754.44     66.59 o 
  -1  10   1     6260.74     7157.86    117.09 o 
   0  10   1     7004.00     7784.40    286.48 o 
   4  10   1       52.64       67.77      8.86 o 
   5  10   1       45.04       19.99     29.77 o 
   6  10   1      175.27      170.05     22.65 o 
   7  10   1        0.43       -2.06     11.54 o 
   8  10   1       59.28       23.28     16.20 o 
   9  10   1      123.85      155.19     31.78 o 
  -9  11   1       14.63        9.22      9.40 o 
  -8  11   1      217.06      237.08     14.65 o 
  -7  11   1      294.85      320.85     15.10 o 
  -6  11   1     1083.25     1108.57     23.06 o 
  -5  11   1     1637.66     1602.37     28.69 o 
  -4  11   1     1422.67     1550.73     27.11 o 
  -3  11   1      437.59      443.89     12.54 o 
  -2  11   1     2779.01     3185.69     76.34 o 
  -1  11   1       84.41       56.72      5.14 o 
   0  11   1      350.44      454.75      8.01 o 
   1  11   1      357.81      482.05     14.27 o 
   2  11   1      320.79      311.14     16.33 o 
   3  11   1       14.79       15.18      7.63 o 
   4  11   1       44.23       30.80     16.43 o 
   6  11   1       57.29       54.80     50.33 o 
   8  11   1       96.41       79.33     51.90 o 
   9  11   1      127.62      153.49     32.61 o 
  -9  12   1       28.40       35.45     14.50 o 
  -8  12   1      201.30      215.01     14.38 o 
  -7  12   1       90.14      118.30     10.78 o 
  -6  12   1       97.44      106.01      7.77 o 
  -5  12   1      291.50      281.80     10.15 o 
  -4  12   1     1097.49     1140.13     21.79 o 
  -3  12   1      931.36      990.54     18.98 o 
  -2  12   1     3190.32     3512.40     69.15 o 
  -1  12   1     9710.10    10931.50    158.65 o 
   0  12   1     4272.88     4747.69     57.91 o 
   1  12   1      830.75      532.86     23.73 o 
   2  12   1     1658.05     1974.29     88.53 o 
   5  12   1       82.48       35.25     34.93 o 
   6  12   1       35.80       22.23     23.37 o 
   7  12   1       16.59       11.35     13.57 o 
   8  12   1        2.91        0.88     14.56 o 
   9  12   1       85.11      133.58     31.68 o 
  -9  13   1       14.05       25.82     10.83 o 
  -8  13   1        1.45        5.22      8.00 o 
  -7  13   1      166.64      167.18     11.95 o 
  -6  13   1     1071.79     1082.77     23.31 o 
  -5  13   1     1482.48     1500.47     27.94 o 
  -4  13   1     1689.49     1899.59     32.58 o 
  -3  13   1     2883.14     3113.47     63.12 o 
  -2  13   1     3700.59     4439.91     86.15 o 
  -1  13   1     2472.33     2948.68     46.25 o 
   0  13   1       53.14       57.19      5.39 o 
   1  13   1        2.51        6.28      2.18 o 
   3  13   1       28.96       25.03      6.83 o 
  -9  14   1      171.48      194.04     30.13 o 
  -8  14   1       23.48       26.88      9.54 o 
  -7  14   1       89.87       84.10      9.96 o 
  -6  14   1       19.88       18.34      5.92 o 
  -5  14   1        0.10       -0.16      4.67 o 
  -4  14   1      186.86      231.41      9.24 o 
  -3  14   1     1258.41     1366.14     32.51 o 
  -2  14   1     4061.17     4582.84     89.25 o 
  -1  14   1     1054.21     1114.01     21.12 o 
   0  14   1     3228.84     3531.18     54.78 o 
   1  14   1     2401.14     2663.34     35.06 o 
   2  14   1     1813.41     1948.65     69.94 o 
   6  14   1       15.06       13.96     15.25 o 
   7  14   1       34.42       15.26     12.46 o 
   8  14   1       60.52       47.52     13.31 o 
  -9  15   1        7.28        5.42     17.75 o 
  -8  15   1       90.69       74.57     11.62 o 
  -7  15   1      440.93      478.18     19.09 o 
  -6  15   1      451.98      524.70     18.62 o 
  -5  15   1     1202.33     1265.71     25.48 o 
  -4  15   1      913.60      988.02     26.86 o 
  -3  15   1     1619.42     1699.48     38.90 o 
  -2  15   1        8.78       14.50      5.20 o 
  -1  15   1       87.18      109.67      6.10 o 
   0  15   1       37.55       54.94     10.03 o 
   1  15   1      105.94      104.60      6.37 o 
   2  15   1      692.84      757.69     18.29 o 
   5  15   1       46.14       40.59     29.18 o 
   7  15   1      396.09      430.61     21.25 o 
   8  15   1      238.19      229.37     16.10 o 
  -9  16   1      204.46      226.81     33.17 o 
  -8  16   1      370.35      378.92     19.22 o 
  -7  16   1      171.39      162.42     12.92 o 
  -6  16   1      541.28      522.66     18.85 o 
  -5  16   1        5.43       14.75      5.87 o 
  -4  16   1       95.57       95.36      9.32 o 
  -3  16   1     1627.44     1755.57     40.49 o 
  -2  16   1     4320.17     4879.29     95.63 o 
  -1  16   1      924.89     1109.10     21.14 o 
   0  16   1      538.85      557.81     13.28 o 
   1  16   1     2264.97     2570.60     37.46 o 
   2  16   1      316.39      371.98     10.98 o 
   4  16   1       38.51       19.57     17.67 o 
   5  16   1       12.81       24.92     11.94 o 
   6  16   1       59.74       77.19     11.01 o 
   7  16   1        0.95        8.45      7.46 o 
   8  16   1       93.86       88.38     25.85 o 
  -8  17   1      155.52      190.55     22.25 o 
  -7  17   1      426.15      450.87     19.25 o 
  -6  17   1      329.16      345.32     15.79 o 
  -5  17   1     1127.75     1141.17     31.50 o 
  -4  17   1      582.39      569.31     19.70 o 
  -3  17   1     2246.82     2266.81     50.07 o 
  -2  17   1     1545.03     1749.67     40.30 o 
  -1  17   1      174.66      182.31      9.06 o 
   0  17   1       61.48       97.51      7.34 o 
   1  17   1      519.99      557.41     14.99 o 
   2  17   1      968.55     1042.43     31.02 o 
   3  17   1      427.26      461.55     13.88 o 
   6  17   1      969.26      970.72     27.28 o 
   7  17   1      387.10      394.89     18.95 o 
   8  17   1      137.97      188.94     33.28 o 
  -8  18   1      226.59      249.35     31.52 o 
  -7  18   1      192.63      191.93     21.43 o 
  -6  18   1      163.29      175.89     18.87 o 
  -5  18   1      150.38      183.21     13.26 o 
  -4  18   1      263.14      264.97     13.99 o 
  -3  18   1      224.07      239.01     13.29 o 
  -2  18   1      296.04      287.00     13.70 o 
  -1  18   1      294.05      316.63     11.48 o 
   0  18   1      864.66      919.76     25.76 o 
   1  18   1      801.63      921.91     23.85 o 
   2  18   1     1804.48     1977.99     33.91 o 
   3  18   1      600.13      583.40     17.62 o 
   4  18   1      355.24      370.23     14.91 o 
   6  18   1      104.22      121.40     11.59 o 
   7  18   1        2.82       17.62      9.17 o 
   8  18   1       13.34       19.24     21.05 o 
  -8  19   1      193.05      160.71     27.96 o 
  -7  19   1      557.99      563.29     32.36 o 
  -6  19   1     1301.19     1257.04     48.52 o 
  -5  19   1      753.30      806.36     27.89 o 
  -4  19   1     2944.89     2983.05     64.92 o 
  -3  19   1     2533.96     2489.56     55.29 o 
  -2  19   1      488.85      552.79     19.22 o 
  -1  19   1      104.08      124.62      9.58 o 
   0  19   1       40.50       56.21      6.91 o 
   1  19   1      164.94      165.69     14.09 o 
   2  19   1      295.33      323.21     11.78 o 
   3  19   1      149.41      171.69     10.48 o 
   4  19   1       26.96       24.66      8.15 o 
   5  19   1      349.51      387.22     16.82 o 
   6  19   1      686.14      754.79     24.49 o 
   7  19   1      393.37      387.69     19.13 o 
  -8  20   1      296.73      277.16     35.39 o 
  -7  20   1      123.45      119.64     18.60 o 
  -6  20   1       39.45       39.42     15.66 o 
  -5  20   1      579.36      561.91     29.55 o 
  -4  20   1        0.52       11.80      6.83 o 
  -3  20   1     1108.65     1206.87     32.65 o 
  -2  20   1     1155.11     1336.20     34.15 o 
  -1  20   1      574.20      618.66     20.33 o 
   0  20   1      752.58      836.56     25.06 o 
   1  20   1     1521.83     1785.19     50.07 o 
   2  20   1     3759.92     4221.53    114.30 o 
   3  20   1      230.09      227.54     11.57 o 
   4  20   1       20.10       14.41      6.45 o 
   5  20   1      244.79      245.67     14.52 o 
   6  20   1        0.20        2.64      8.04 o 
   7  20   1       18.45       20.57     10.04 o 
  -7  21   1      352.18      343.85     27.34 o 
  -6  21   1      456.06      439.27     28.82 o 
  -5  21   1      471.79      485.78     59.64 o 
  -4  21   1     1343.50     1300.26     35.62 o 
  -3  21   1     1209.29     1209.50     32.98 o 
  -2  21   1      965.88     1007.77     28.82 o 
  -1  21   1       57.92       55.91     18.86 o 
   0  21   1      128.61      168.59     14.83 o 
   1  21   1      212.44      270.14     20.84 o 
   2  21   1      145.29      203.76     21.17 o 
   3  21   1      363.47      358.44     19.13 o 
   4  21   1       32.26       26.40      9.96 o 
   5  21   1      586.16      578.62     20.80 o 
   6  21   1      468.10      392.34     18.39 o 
   7  21   1      372.74      331.54     38.75 o 
  -7  22   1       65.65       50.97     20.69 o 
  -6  22   1       90.58       52.46     15.18 o 
  -5  22   1      135.57      166.17     19.70 o 
  -4  22   1      115.12      153.70     13.42 o 
  -3  22   1      769.31      784.72     25.72 o 
  -2  22   1     1484.31     1533.73     38.96 o 
  -1  22   1      431.02      520.29     25.06 o 
   1  22   1     2572.70     2660.00     65.50 o 
   2  22   1       21.87       26.55      7.78 o 
   3  22   1       98.62      116.93     10.27 o 
   4  22   1      505.15      472.92     18.60 o 
   5  22   1       64.15       55.90     13.79 o 
   6  22   1      120.98      128.76     12.80 o 
   7  22   1        0.08        0.57     18.06 o 
  -7  23   1      151.23      128.52     27.86 o 
  -6  23   1       40.52       64.65     17.30 o 
  -5  23   1      756.08      760.97     37.12 o 
  -4  23   1      926.41      891.69     28.87 o 
  -3  23   1      632.29      687.51     24.44 o 
  -2  23   1      239.31      273.90     15.77 o 
  -1  23   1      150.27      178.69     16.94 o 
   0  23   1      121.17      110.03     14.26 o 
   1  23   1      257.35      298.69     20.26 o 
   2  23   1      303.54      295.98     16.83 o 
   3  23   1      177.94      150.93     26.14 o 
   4  23   1      352.04      298.49     26.62 o 
   5  23   1      310.65      286.49     16.59 o 
   6  23   1      643.64      523.00     21.95 o 
  -7  24   1       30.79       29.92     21.88 o 
  -6  24   1       15.36       16.05     14.87 o 
  -5  24   1       16.81       19.23     13.65 o 
  -4  24   1       43.30       55.13     16.25 o 
  -3  24   1      605.36      618.08     23.63 o 
  -2  24   1     1443.58     1493.71     48.83 o 
  -1  24   1     1155.87      742.84     46.90 o 
   1  24   1     1095.73      712.91     86.47 o 
   3  24   1      299.03      328.61     19.73 o 
   4  24   1      234.56      239.64     22.51 o 
   5  24   1      139.12      140.32     13.45 o 
   6  24   1       37.84       37.04     11.97 o 
  -6  25   1      522.46      488.64     32.56 o 
  -5  25   1      677.60      702.02     36.67 o 
  -4  25   1     1242.77     1233.08     48.70 o 
  -3  25   1      553.89      564.27     23.31 o 
  -2  25   1       33.87       45.33     13.14 o 
  -1  25   1      322.86      358.37     31.94 o 
   0  25   1        0.84       17.74     12.16 o 
   1  25   1        2.38       21.82     15.22 o 
   2  25   1      179.42      170.91     18.51 o 
   3  25   1       62.01       66.13     13.31 o 
   4  25   1       88.27      100.69     15.54 o 
   5  25   1      168.55      167.10     22.00 o 
   6  25   1      177.09      165.31     31.32 o 
  -6  26   1        7.20       15.37     21.67 o 
  -5  26   1       25.50       28.75     15.43 o 
  -4  26   1       27.69       17.50     17.24 o 
  -3  26   1      243.82      247.00     17.10 o 
  -2  26   1       57.54       48.22     35.57 o 
   0  26   1     1674.59     1811.29     79.51 o 
   1  26   1     1050.47     1232.52     44.46 o 
   2  26   1      722.66      700.49     33.57 o 
   3  26   1      195.03      205.19     27.34 o 
   4  26   1      419.24      416.48     29.54 o 
   5  26   1      751.12      764.54     40.74 o 
  -5  27   1      313.84      259.08     30.18 o 
  -4  27   1      526.86      481.90     30.60 o 
  -3  27   1      340.59      346.74     24.78 o 
  -2  27   1       70.05       61.77     53.73 o 
  -1  27   1        1.79       33.48     26.16 o 
   1  27   1       25.73       22.87     16.15 o 
   2  27   1       59.20       31.07     26.73 o 
   3  27   1      149.19      124.18     25.07 o 
   4  27   1      237.02      238.60     20.59 o 
   5  27   1      216.59      196.34     24.56 o 
  -5  28   1        0.03        8.19     15.85 o 
  -4  28   1       88.04       57.71     26.69 o 
  -3  28   1      252.09      183.03    103.65 o 
  -1  28   1      252.81      102.93     26.00 o 
   0  28   1      255.58      127.80     26.31 o 
   1  28   1      300.73      255.87     54.46 o 
   2  28   1      173.48      178.15     33.79 o 
   3  28   1      192.03      171.19     22.06 o 
   4  28   1      260.51      249.71     34.00 o 
  -4  29   1      321.30      -21.46     23.53 o 
  -3  29   1      103.93       77.76     50.23 o 
  -2  29   1      226.37      244.09     31.52 o 
  -1  29   1       35.77       35.40     16.06 o 
   0  29   1        0.36       20.02     14.60 o 
   1  29   1       57.96       87.71     26.62 o 
   2  29   1       95.11       62.33     26.11 o 
   3  29   1      108.79      125.57     26.65 o 
   4  29   1      176.34      165.25     29.15 o 
  -3  30   1       15.10        0.52     25.80 o 
  -2  30   1       90.36       60.72     18.19 o 
  -1  30   1      359.63      133.63     28.94 o 
   0  30   1     1087.10     1095.92     62.61 o 
   1  30   1      474.44      514.90     46.49 o 
   2  30   1      174.15      162.62     35.50 o 
   3  30   1      241.90      194.40     38.75 o 
  -2  31   1      112.27       61.12     37.20 o 
  -1  31   1       60.59       66.28     18.82 o 
   0  31   1       18.10       11.49     16.98 o 
   1  31   1       15.23        7.64     25.18 o 
   2  31   1       15.87       23.06     23.42 o 
  -9   0   2      122.66      139.41     21.36 o 
  -8   0   2      846.18      861.14     32.79 o 
  -7   0   2     1290.77     1306.02     27.66 o 
  -6   0   2      412.43      381.58     12.05 o 
  -5   0   2      252.33      283.25     11.04 o 
  -4   0   2       97.19       80.86      6.06 o 
  -3   0   2    10652.25    11446.60    396.86 o 
  -2   0   2     6134.90     6016.49    133.70 o 
  -1   0   2    28876.02    28984.73    632.63 o 
   0   0   2      770.48      193.79     12.28 o 
   1   0   2     5369.15       18.78      5.37 o 
   2   0   2     7099.08     7499.79    245.22 o 
   4   0   2     7092.02     4537.14    172.06 o 
   6   0   2      412.01      505.01     25.37 o 
   7   0   2        5.51       22.86     17.64 o 
   8   0   2      191.68      327.15     39.57 o 
  -9   1   2        2.71       11.40     10.15 o 
  -8   1   2      102.24      116.59      8.23 o 
  -7   1   2     1440.38     1470.35     23.02 o 
  -6   1   2     3704.55     3538.92     45.35 o 
  -5   1   2     6671.35     6601.73     78.65 o 
  -4   1   2     5352.28     5819.06     69.25 o 
  -3   1   2     2586.19     2816.27     55.89 o 
  -2   1   2     9317.97     9904.25    182.96 o 
  -1   1   2     4812.64     5765.06     90.61 o 
   0   1   2     4740.38     5227.97    125.84 o 
   1   1   2     1783.42      916.87     39.57 o 
   2   1   2     3046.79     1061.80     46.59 o 
   3   1   2     1858.68     2083.50     53.33 o 
   4   1   2     2595.19     2609.17     67.01 o 
   6   1   2      442.02      304.65     21.16 o 
   7   1   2     1123.98     1345.56     51.29 o 
   8   1   2      730.71      909.61    158.24 o 
   9   1   2      228.93      324.32     44.37 o 
  -9   2   2      915.85     1038.53     36.26 o 
  -8   2   2      832.29      927.80     21.00 o 
  -7   2   2       10.16        9.35      3.78 o 
  -6   2   2       19.71       27.79      3.58 o 
  -5   2   2      422.62      460.97      9.29 o 
  -4   2   2      584.10      579.21     12.20 o 
  -3   2   2     5559.25     5934.14    112.60 o 
  -2   2   2    11601.88    12388.02    228.74 o 
  -1   2   2     4376.55     5009.42    111.33 o 
   0   2   2     1445.58     1634.96     32.18 o 
   1   2   2     1538.81     1443.23     29.37 o 
   2   2   2     3999.18     2294.90    210.84 o 
   3   2   2    10836.21    11124.66    213.98 o 
   4   2   2     1592.14      969.13     48.91 o 
   5   2   2     1332.02     1481.48     36.15 o 
   6   2   2     1844.39     2124.57     64.82 o 
   7   2   2       48.14       70.43     15.66 o 
   8   2   2        0.41       19.40     14.36 o 
   9   2   2       39.20       72.90     29.56 o 
  -9   3   2      329.99      396.06     16.03 o 
  -8   3   2      428.03      449.23     16.18 o 
  -7   3   2      367.14      418.03     19.07 o 
  -6   3   2     3059.40     2924.20     38.36 o 
  -5   3   2     3209.59     3461.47     43.34 o 
  -4   3   2      701.68      595.64     12.51 o 
  -3   3   2     3723.87     4105.48     79.59 o 
  -2   3   2       86.60      134.55      7.28 o 
  -1   3   2      610.90      619.85     17.27 o 
   0   3   2    19128.35    20316.05    366.77 o 
   1   3   2     2997.25     3267.49     62.24 o 
   2   3   2       59.61       46.23      5.24 o 
   3   3   2     1551.29     1739.68     50.41 o 
   4   3   2     1546.23     1832.75     33.66 o 
   5   3   2     1462.59     1702.70     41.38 o 
   6   3   2     2821.29     3435.31    203.56 o 
   7   3   2     1973.85     2168.41    100.88 o 
   8   3   2      629.11      876.11     64.18 o 
   9   3   2      244.71      317.40     43.34 o 
 -10   4   2      111.65      115.16     23.84 o 
  -9   4   2      210.85      247.03     15.87 o 
  -8   4   2      530.86      601.74     19.00 o 
  -7   4   2     1916.47     1863.26     36.99 o 
  -6   4   2       92.61      115.39      7.34 o 
  -5   4   2       40.84       48.30      3.63 o 
  -4   4   2      305.37      369.09     12.16 o 
  -3   4   2      186.56      188.92     10.11 o 
  -2   4   2     1315.04     1525.84     38.07 o 
  -1   4   2     8098.25     9050.56    198.73 o 
   0   4   2    46900.52    47792.76   1681.89 o 
   1   4   2     7864.74     8574.47    157.23 o 
   2   4   2    10665.79    10671.86    308.59 o 
   3   4   2    13347.08    14442.09    283.85 o 
   4   4   2     4047.12     4364.65     89.29 o 
   5   4   2     1066.75     1277.89    105.30 o 
   6   4   2      474.08      555.18     26.96 o 
   7   4   2       83.29      104.81     13.54 o 
   8   4   2       18.16       34.52     23.32 o 
   9   4   2        6.43       15.58     26.73 o 
 -10   5   2        1.52       -1.70     12.61 o 
  -9   5   2       10.62        6.32      7.66 o 
  -8   5   2      123.00      144.98     10.75 o 
  -7   5   2     1467.49     1508.31     32.04 o 
  -6   5   2     1471.40     1485.71     30.11 o 
  -5   5   2     3629.85     3561.35     44.50 o 
  -4   5   2     2528.84     2559.29     52.65 o 
  -3   5   2     4777.79     4945.80     94.83 o 
  -2   5   2     4054.22     4301.68     98.19 o 
  -1   5   2     2081.35     2243.70     53.07 o 
   0   5   2     7987.46     9094.53    166.46 o 
   1   5   2     2203.91     2683.85     52.32 o 
   2   5   2       16.34       10.79      5.04 o 
   3   5   2      102.89      108.73      6.83 o 
   4   5   2     2106.52     2067.89     46.02 o 
   5   5   2      952.77     1166.65     83.38 o 
   6   5   2      770.11      928.37     36.57 o 
   7   5   2       62.96       98.04     15.05 o 
   8   5   2      521.54      463.52     48.55 o 
   9   5   2       68.62       71.56     30.59 o 
 -10   6   2      462.63      542.15     45.71 o 
  -9   6   2      803.51      807.72     25.52 o 
  -8   6   2     1031.40     1036.43     26.52 o 
  -7   6   2     1415.40     1363.21     30.09 o 
  -6   6   2       48.39       55.96      9.93 o 
  -5   6   2       26.63       26.64      3.03 o 
  -4   6   2       86.18      145.95      7.60 o 
  -3   6   2       26.20       26.83      5.98 o 
  -2   6   2     1733.43     2014.11     49.51 o 
  -1   6   2       25.31       22.94      4.00 o 
   0   6   2     1570.46     1853.33     45.13 o 
   1   6   2     2701.13     2896.86     56.62 o 
   2   6   2    10936.83    11851.57    266.49 o 
   3   6   2     2317.04     1036.98     41.07 o 
   4   6   2     2685.96     3091.44     82.91 o 
   5   6   2     1004.07     1190.67     44.78 o 
   6   6   2      487.09      564.34     27.27 o 
   8   6   2       35.04       35.09     16.31 o 
 -10   7   2        4.39        3.86     15.05 o 
  -9   7   2       56.05       63.08     10.50 o 
  -8   7   2      483.25      541.76     18.70 o 
  -7   7   2      527.15      586.09     17.83 o 
  -6   7   2      555.95      503.73     20.77 o 
  -5   7   2     1868.40     2018.35     37.46 o 
  -4   7   2     5431.67     5496.80    106.28 o 
  -3   7   2     1822.31     1904.05     48.59 o 
  -2   7   2     4139.04     4324.24     99.42 o 
  -1   7   2     3524.70     4054.13     76.88 o 
   1   7   2     1216.95     1432.31     30.71 o 
   3   7   2        1.91        5.86      3.87 o 
   4   7   2       99.29      151.03     13.07 o 
   5   7   2     1286.53     1425.40     62.66 o 
   6   7   2      828.65     1041.64     39.42 o 
   8   7   2      144.06      154.01     22.36 o 
 -10   8   2       87.22       76.15     18.83 o 
  -9   8   2      256.95      220.25     18.05 o 
  -8   8   2      536.33      536.06     18.85 o 
  -7   8   2      158.86      175.07     10.82 o 
  -6   8   2     1798.63     1878.22     36.94 o 
  -5   8   2       70.63       92.43      6.97 o 
  -4   8   2        7.03       13.90      4.54 o 
  -3   8   2      241.42      273.25     12.59 o 
  -2   8   2      575.79      639.21     20.45 o 
   1   8   2     7016.27     7658.97    141.96 o 
   2   8   2     2204.23     2603.79     82.33 o 
   3   8   2      732.97      626.47     56.65 o 
   5   8   2      583.53      687.34     28.64 o 
   6   8   2       38.60       30.32     30.36 o 
   7   8   2        0.92       23.24     13.65 o 
   8   8   2        0.41       11.36     14.65 o 
 -10   9   2        9.31       14.45     19.50 o 
  -9   9   2      108.09      114.07     18.25 o 
  -8   9   2      430.94      492.05     16.23 o 
  -7   9   2     1480.46     1488.69     32.52 o 
  -6   9   2     3639.86     3738.44     64.68 o 
  -5   9   2      701.08      847.07     28.38 o 
  -4   9   2     3665.93     3627.89     87.94 o 
  -3   9   2     6998.36     7464.76    169.26 o 
  -2   9   2     2441.94     2513.40     61.76 o 
   1   9   2       90.34       86.26      6.07 o 
   2   9   2        7.95        4.76      2.59 o 
   3   9   2        9.39        4.78      3.71 o 
   5   9   2     2129.96     2493.25     71.62 o 
   8   9   2      141.31      158.39     29.36 o 
   9   9   2      220.72      323.96     42.20 o 
 -10  10   2       78.06       88.64     25.28 o 
  -9  10   2      176.79      203.20     22.25 o 
  -8  10   2      102.49      108.79     10.69 o 
  -7  10   2      222.51      211.26     11.72 o 
  -6  10   2        3.21        7.37      5.34 o 
  -5  10   2      305.28      325.51     16.57 o 
  -4  10   2      514.67      480.51     19.62 o 
  -3  10   2     5362.14     5864.64    135.76 o 
  -2  10   2      499.83      532.11     18.96 o 
   2  10   2     4258.69     4618.25     90.15 o 
   5  10   2      411.79      443.58     23.08 o 
   6  10   2        2.24       10.14     10.68 o 
   7  10   2       74.82       44.25     34.57 o 
   8  10   2        9.63       12.43     13.71 o 
  -9  11   2       71.30       81.32     16.97 o 
  -8  11   2      187.58      200.05     20.11 o 
  -7  11   2      785.33      818.52     31.97 o 
  -6  11   2     1323.86     1348.06     42.04 o 
  -5  11   2     1726.10     1706.93     64.16 o 
  -4  11   2     3407.75     3543.00     86.94 o 
  -3  11   2      933.60     1047.85     31.59 o 
  -2  11   2     1646.18     1683.84     44.90 o 
   1  11   2       77.18       79.01      7.06 o 
   2  11   2      446.98      333.40     16.36 o 
   3  11   2      219.36      215.06     11.24 o 
   4  11   2       36.09       24.00      9.82 o 
  -9  12   2       65.47       51.40     15.92 o 
  -8  12   2        5.95        2.37     11.41 o 
  -7  12   2      113.62      126.71     11.68 o 
  -6  12   2        2.01        8.91      8.53 o 
  -5  12   2      103.86      121.21     11.65 o 
  -4  12   2      115.96      135.14     11.75 o 
  -3  12   2     1778.13     1952.25     51.94 o 
  -2  12   2      495.22      615.00     22.04 o 
  -1  12   2      135.04      268.88     11.01 o 
   2  12   2     2452.08     2390.66    151.22 o 
   4  12   2     2898.00      995.29     48.65 o 
   7  12   2        1.36        4.93     13.17 o 
   8  12   2        8.75        1.90     14.89 o 
  -9  13   2       34.90       46.81     16.21 o 
  -8  13   2      310.98      277.45     23.59 o 
  -7  13   2      262.63      238.15     14.59 o 
  -6  13   2      117.38      120.33     13.11 o 
  -5  13   2      867.62      847.82     29.98 o 
  -4  13   2      801.91      826.35     28.59 o 
  -3  13   2      962.74     1016.69     31.76 o 
  -2  13   2     2508.30     2769.32     69.51 o 
  -1  13   2     1320.74     1400.00     21.09 o 
   2  13   2        0.19       -1.39      3.41 o 
   3  13   2      111.93      101.85     15.68 o 
   4  13   2       90.25        8.96      9.89 o 
   6  13   2      253.02      245.22     30.13 o 
   7  13   2       87.24       45.69     42.26 o 
   8  13   2       86.16       29.55     37.17 o 
  -9  14   2      377.85      467.39     31.81 o 
  -8  14   2      265.07      249.79     22.62 o 
  -7  14   2      184.21      160.91     13.50 o 
  -6  14   2      234.40      218.21     13.61 o 
  -5  14   2      505.76      476.92     21.98 o 
  -4  14   2      162.23      194.94     14.24 o 
  -3  14   2      674.15      798.11     27.51 o 
  -2  14   2     1765.65     1912.25     51.38 o 
  -1  14   2      666.94      780.48     13.53 o 
   0  14   2     2595.27     3019.07     53.05 o 
   2  14   2     1994.95     2117.55     50.24 o 
   3  14   2      785.67      722.79     43.93 o 
   4  14   2     1347.10      613.40     39.06 o 
   5  14   2      203.08       74.81     19.55 o 
   6  14   2       76.05       44.04     41.27 o 
   7  14   2       10.96        3.63     13.22 o 
   8  14   2       18.23       14.29     21.26 o 
  -9  15   2      138.18      150.70     27.65 o 
  -8  15   2       81.46       62.19     15.64 o 
  -7  15   2      216.85      180.72     13.96 o 
  -6  15   2      332.72      367.50     17.01 o 
  -5  15   2      604.06      547.22     19.58 o 
  -4  15   2      343.20      370.95     18.71 o 
  -3  15   2      133.74      138.98     12.29 o 
  -2  15   2      415.79      438.74     19.33 o 
  -1  15   2      121.30      117.37      6.30 o 
   0  15   2      133.13      156.15      9.62 o 
   1  15   2      117.80      112.76      9.10 o 
   2  15   2      478.21      500.28     23.14 o 
   4  15   2       39.21       23.52      9.78 o 
   5  15   2      119.88        2.78     11.24 o 
   7  15   2       22.93        7.62     14.36 o 
   8  15   2       20.70       16.66     21.98 o 
  -9  16   2       60.21       57.32     22.86 o 
  -8  16   2       32.90       32.45     14.06 o 
  -7  16   2        5.16        6.40     11.44 o 
  -6  16   2       29.53       28.84      8.47 o 
  -5  16   2        8.19        7.91      6.87 o 
  -4  16   2      704.28      714.63     22.14 o 
  -3  16   2      752.24      786.00     22.88 o 
  -2  16   2       15.56        3.71      4.73 o 
  -1  16   2     1234.55     1308.83     27.12 o 
   0  16   2     2660.52     2982.14     45.21 o 
   1  16   2     2865.97     3026.40    186.68 o 
   2  16   2     2346.46     2301.15     51.10 o 
   4  16   2      440.75      105.15     21.26 o 
   6  16   2       70.98       40.88     33.56 o 
   7  16   2       67.01       21.37     34.49 o 
   8  16   2        6.92       22.39     22.75 o 
  -8  17   2        8.92       -2.95     13.21 o 
  -7  17   2       31.04       35.16     13.39 o 
  -6  17   2       84.37       98.60     11.31 o 
  -5  17   2        5.86       13.62      7.44 o 
  -4  17   2      639.33      678.63     21.82 o 
  -3  17   2      454.27      513.10     18.15 o 
  -2  17   2      258.80      295.94     13.59 o 
  -1  17   2      193.70      218.69      9.65 o 
   0  17   2      214.71      241.57      9.25 o 
   1  17   2       98.88      116.08      9.72 o 
   2  17   2      845.81      918.82     46.90 o 
   3  17   2       99.72        1.29     11.56 o 
   6  17   2      112.70       59.95     47.00 o 
   7  17   2       96.27       47.52     39.96 o 
  -8  18   2      103.76      114.94     19.78 o 
  -7  18   2        3.05        0.76     12.43 o 
  -6  18   2       17.42       23.12      8.68 o 
  -5  18   2      919.74      944.93     28.53 o 
  -4  18   2       12.31       19.07      7.32 o 
  -3  18   2      116.49      141.64     10.47 o 
  -2  18   2      378.38      422.33     16.19 o 
  -1  18   2      335.36      374.62     12.73 o 
   0  18   2      476.53      500.10     15.79 o 
   1  18   2     1012.03     1133.11     20.62 o 
   2  18   2        2.22        0.74      6.91 o 
   5  18   2      238.33      201.11     26.47 o 
   6  18   2       38.06       31.36     15.10 o 
   7  18   2        8.93        1.96      8.41 o 
  -8  19   2      179.98      218.60     29.77 o 
  -7  19   2       46.67       60.92     15.61 o 
  -6  19   2      224.14      206.81     14.72 o 
  -5  19   2     1452.88     1479.47     38.89 o 
  -4  19   2      539.91      572.61     20.59 o 
  -3  19   2       83.93       87.24      9.47 o 
  -2  19   2       75.67       94.56      9.40 o 
  -1  19   2      130.93      149.06      9.10 o 
   0  19   2      164.79      190.42     12.46 o 
   1  19   2      123.59      147.19      7.64 o 
   2  19   2        4.59       -3.95      4.58 o 
   3  19   2       19.55       18.49      9.31 o 
   4  19   2        1.14        1.06      9.47 o 
   5  19   2        4.27        7.75     11.00 o 
   6  19   2       21.30        8.18      8.51 o 
   7  19   2        1.65       -1.21     15.19 o 
  -8  20   2        0.30        8.87     19.04 o 
  -7  20   2        0.38        4.49     13.01 o 
  -6  20   2       24.42       22.15      9.27 o 
  -5  20   2      379.48      379.17     18.19 o 
  -4  20   2        0.42        1.07      7.36 o 
  -3  20   2       10.05        5.82      6.01 o 
  -2  20   2        1.03        2.34      5.80 o 
  -1  20   2        2.18        0.90      5.11 o 
   0  20   2      239.57      266.11     14.81 o 
   1  20   2      189.98      212.88     10.09 o 
   2  20   2        1.05       -0.07      5.17 o 
   3  20   2        3.23       -0.39      5.30 o 
   4  20   2        1.30       -1.84      6.32 o 
   5  20   2       32.69       21.55      7.42 o 
   6  20   2        9.63        6.66      7.99 o 
   7  20   2        0.34        0.83     20.74 o 
  -8  21   2       29.21       23.58     20.69 o 
  -7  21   2       43.03       47.08     16.64 o 
  -6  21   2        5.26        3.64     13.18 o 
  -5  21   2      256.92      241.51     15.67 o 
  -4  21   2        3.32       12.47      8.14 o 
  -3  21   2      113.25      107.56     10.48 o 
  -2  21   2      280.89      297.26     14.78 o 
  -1  21   2       75.98       97.88     13.16 o 
   0  21   2      428.27      476.79     19.28 o 
   1  21   2     1697.21      762.24     40.60 o 
   2  21   2        0.03        1.16      5.45 o 
   3  21   2        1.58        2.08      6.01 o 
   4  21   2       24.41       21.06      6.95 o 
   5  21   2       63.26       49.52     10.89 o 
   6  21   2       11.25       -2.98      8.17 o 
   7  21   2        6.33       -7.33     18.57 o 
  -7  22   2        0.00        6.56     13.89 o 
  -6  22   2       59.84       63.42     16.31 o 
  -5  22   2       21.16       21.57      9.45 o 
  -4  22   2       33.62       37.81      9.76 o 
  -3  22   2       49.98       35.44     11.44 o 
  -2  22   2        0.34       -0.49      6.59 o 
  -1  22   2      110.83      128.29     14.83 o 
   0  22   2       11.64        8.48      7.51 o 
   1  22   2      991.74      679.02     40.55 o 
   2  22   2      144.80      159.95     10.11 o 
   3  22   2       53.67       59.04      8.17 o 
   4  22   2      103.28       74.88     13.50 o 
   5  22   2        0.40        9.04      8.18 o 
   6  22   2       13.86       11.89      9.36 o 
  -7  23   2       16.90       26.31     19.97 o 
  -6  23   2      255.61      257.39     25.03 o 
  -5  23   2      187.70      219.35     15.83 o 
  -4  23   2        4.78        1.71      8.36 o 
  -3  23   2        2.57       -3.04      6.93 o 
  -2  23   2       21.53        9.96      8.32 o 
  -1  23   2       80.56       75.92     13.53 o 
   0  23   2        0.31        2.56      7.57 o 
   1  23   2      490.00      529.09     38.18 o 
   2  23   2        1.42        2.22      8.79 o 
   3  23   2       33.42       42.98     12.70 o 
   4  23   2       46.44       50.76     10.66 o 
   5  23   2       37.99       31.04      9.10 o 
   6  23   2        4.47        6.29     20.17 o 
  -7  24   2        3.52       -0.77     19.61 o 
  -6  24   2        3.68       -1.55     13.91 o 
  -5  24   2       18.31       15.91      9.81 o 
  -4  24   2       21.23       15.92      9.09 o 
  -3  24   2       23.70       20.70      9.02 o 
  -2  24   2      277.10      272.44     20.51 o 
  -1  24   2        6.86        3.58      9.95 o 
   0  24   2       13.61       15.95     11.52 o 
   1  24   2       83.53      106.05     22.37 o 
   2  24   2       33.44       37.65     12.79 o 
   3  24   2      108.95      126.78     11.64 o 
   4  24   2       40.32       35.24      9.04 o 
   5  24   2       16.02        0.68      8.69 o 
   6  24   2        0.19        1.29     20.90 o 
  -6  25   2        9.86       12.49     14.89 o 
  -5  25   2        5.90        4.95     10.12 o 
  -4  25   2       41.80       34.17     10.64 o 
  -3  25   2        0.05       -1.51      8.39 o 
  -2  25   2      151.44      174.86     18.44 o 
  -1  25   2        5.98       -1.83     10.43 o 
   0  25   2        0.37       -0.94     10.74 o 
   1  25   2        9.88       11.90     11.99 o 
   2  25   2       11.59       14.84     12.65 o 
   3  25   2       61.16       44.06     12.75 o 
   4  25   2       28.03       28.12      9.25 o 
   5  25   2      177.71      161.97     25.26 o 
  -6  26   2       17.10       17.85     20.12 o 
  -5  26   2       13.91        3.05     14.31 o 
  -4  26   2       27.59       28.16     10.32 o 
  -3  26   2        0.18        7.44     10.32 o 
  -2  26   2        9.82        9.30     20.30 o 
  -1  26   2      150.04      163.65     26.11 o 
   0  26   2       39.05       15.05     11.63 o 
   1  26   2       25.72       18.16     12.87 o 
   2  26   2        2.07        8.67     12.21 o 
   3  26   2        1.84        1.88     12.84 o 
   4  26   2        0.60        3.82     12.89 o 
   5  26   2       35.42       22.91      9.89 o 
  -6  27   2       16.28       -2.63     19.71 o 
  -5  27   2       17.91        9.73     15.28 o 
  -4  27   2       75.05       71.11     12.83 o 
  -3  27   2       89.99       79.14     15.27 o 
  -2  27   2      119.42      134.40     24.46 o 
  -1  27   2       84.09       35.19     51.18 o 
   0  27   2        5.88       -0.38     12.80 o 
   1  27   2       15.26        6.40     22.19 o 
   2  27   2       47.60       43.30     15.31 o 
   3  27   2       36.31       31.19     17.59 o 
   4  27   2      171.68      140.70     56.16 o 
  -5  28   2       11.49        9.24     17.59 o 
  -4  28   2        7.24       -2.66     13.12 o 
  -3  28   2       10.01       10.62     13.46 o 
  -2  28   2       11.44        0.84     14.99 o 
  -1  28   2       33.35        6.53     19.86 o 
   0  28   2        0.41       -4.02     19.86 o 
   1  28   2        0.27      -13.83     21.00 o 
   2  28   2        4.38       10.03     14.03 o 
   3  28   2        8.72       -0.31     14.45 o 
   4  28   2       81.82       68.96     27.96 o 
  -4  29   2        0.40       18.08     14.94 o 
  -3  29   2       71.66       16.52     47.70 o 
  -2  29   2        1.90        8.15     13.14 o 
  -1  29   2      171.00      192.55     30.08 o 
   0  29   2       82.03       74.66     24.09 o 
   1  29   2        5.61       11.35     20.43 o 
   2  29   2        4.66       28.22     24.87 o 
   3  29   2        1.69        7.57     15.51 o 
  -3  30   2        3.68        0.46     14.90 o 
  -2  30   2        9.97        5.29     12.81 o 
  -1  30   2      156.33       77.64     37.71 o 
   0  30   2        4.92       -2.68     23.27 o 
   1  30   2        4.40        2.27     20.84 o 
   2  30   2        0.39        6.09     25.69 o 
   3  30   2        8.00        5.98     21.57 o 
  -2  31   2       26.05        6.16     16.95 o 
  -1  31   2       33.16       21.11     17.88 o 
   0  31   2      102.60       92.15     30.29 o 
   1  31   2        4.51        3.97     22.55 o 
 -10   1   3        0.07       -1.23     10.27 o 
  -9   1   3        0.99       -7.56      8.48 o 
  -8   1   3       88.56       71.64     10.63 o 
  -7   1   3       96.21      100.20      7.95 o 
  -6   1   3       57.47       51.01      5.92 o 
  -5   1   3       14.01        9.72      4.43 o 
  -4   1   3     1674.80     1872.90     40.44 o 
  -3   1   3     1688.40     1696.27     35.91 o 
  -2   1   3     1077.88     1185.18     24.42 o 
  -1   1   3      583.41      594.30     28.48 o 
   0   1   3      411.97      259.15     11.45 o 
   1   1   3      105.19      109.69      6.98 o 
   2   1   3      187.10       90.03     12.80 o 
   4   1   3       61.42       71.44      7.72 o 
   5   1   3        0.62       -3.45      5.35 o 
   6   1   3        9.66       15.43     12.64 o 
   7   1   3       27.46       23.44     12.28 o 
   8   1   3        5.13       19.59     14.31 o 
 -10   2   3       72.16       97.63     15.37 o 
  -9   2   3        5.70        1.18      9.06 o 
  -8   2   3       21.60       18.73      7.15 o 
  -7   2   3      191.89      177.03     20.92 o 
  -6   2   3      231.46      180.43     10.58 o 
  -5   2   3        0.33        1.31      4.17 o 
  -4   2   3     2106.82     2293.38     64.74 o 
  -3   2   3        1.42        1.55      2.87 o 
  -2   2   3      313.22      325.12     10.16 o 
  -1   2   3      153.42      167.58      6.06 o 
   0   2   3      670.85      674.83     28.61 o 
   1   2   3     1266.06     1106.59    181.79 o 
   3   2   3     1036.25     1125.86     28.37 o 
   4   2   3       15.38       13.64      5.04 o 
   5   2   3      109.82       33.08     11.05 o 
   6   2   3       86.05       89.30     11.49 o 
   7   2   3       43.71       42.88     14.62 o 
   8   2   3        0.27       -7.15     14.39 o 
 -10   3   3       27.63       48.62     13.34 o 
  -9   3   3        6.26       -2.08      9.25 o 
  -8   3   3        0.03       -3.38      8.07 o 
  -7   3   3      601.47      623.05     25.40 o 
  -6   3   3      612.61      602.13     19.17 o 
  -5   3   3      859.35      777.84     21.18 o 
  -4   3   3       32.95       31.64      4.65 o 
  -3   3   3        1.33        5.90      3.05 o 
  -2   3   3      283.73      287.83     13.29 o 
  -1   3   3     5528.04     5854.25    280.54 o 
   0   3   3      934.60      918.50     20.66 o 
   1   3   3      334.67      378.41     14.65 o 
   2   3   3      252.09      246.72      8.06 o 
   3   3   3      106.05       73.23     13.49 o 
   4   3   3        7.15       11.88      5.10 o 
   5   3   3       77.19       99.68     12.85 o 
   6   3   3      277.56      287.96     20.85 o 
   7   3   3       91.57      103.01     20.22 o 
   8   3   3       96.28      108.27     20.02 o 
 -10   4   3        2.18       -4.70     15.37 o 
  -9   4   3      133.68      120.19     14.43 o 
  -8   4   3        3.05       -4.97      8.07 o 
  -7   4   3        0.44        0.72      6.79 o 
  -6   4   3       83.46       86.54     10.03 o 
  -5   4   3      515.64      589.01     17.76 o 
  -4   4   3     1751.40     1780.86     38.70 o 
  -3   4   3     1256.87     1558.52     40.77 o 
  -2   4   3      176.50      217.02     10.14 o 
  -1   4   3        6.85        1.13      2.57 o 
   0   4   3     3177.55     3470.69     66.71 o 
   1   4   3      123.67      159.35      7.41 o 
   2   4   3       21.37       17.78      3.07 o 
   3   4   3        3.75        3.94      3.14 o 
   4   4   3      233.90      249.97     16.28 o 
   5   4   3        9.85        5.23      7.13 o 
   6   4   3      415.00      466.68     25.89 o 
   7   4   3       59.90       44.71     12.37 o 
   8   4   3        1.97       11.92     19.66 o 
 -10   5   3       30.73       32.14     17.49 o 
  -9   5   3        1.68        1.53     10.74 o 
  -8   5   3        0.04       -1.59      8.95 o 
  -7   5   3      108.85      113.51     12.11 o 
  -6   5   3      220.22      197.05     13.55 o 
  -5   5   3      119.99      138.96      8.71 o 
  -4   5   3       65.35       91.28      6.62 o 
  -3   5   3      365.67      390.42     15.42 o 
  -2   5   3       19.82       26.23      4.65 o 
  -1   5   3      472.50      469.59     15.86 o 
   0   5   3     2017.30     2129.17     43.28 o 
   1   5   3      470.35      571.45     18.10 o 
   2   5   3      326.09      344.00     15.71 o 
   3   5   3     1017.97      964.51     36.74 o 
   4   5   3      261.50      290.31     17.98 o 
   5   5   3        0.43       -4.11      5.93 o 
   6   5   3        1.08       -2.65      8.44 o 
   7   5   3      437.16      562.78     30.77 o 
   8   5   3       26.02        7.33     21.88 o 
 -10   6   3       11.44        8.44     12.41 o 
  -9   6   3       72.62       76.94     24.87 o 
  -8   6   3       12.70       17.25      9.58 o 
  -7   6   3       66.84       52.27      9.51 o 
  -6   6   3      131.78      137.28     12.36 o 
  -5   6   3      246.74      218.55     12.88 o 
  -4   6   3      920.65     1003.52     45.21 o 
  -3   6   3      273.26      283.70     13.05 o 
  -2   6   3        3.32       -2.39      2.45 o 
  -1   6   3        2.22        0.41      2.73 o 
   0   6   3     2435.19     2813.12     55.74 o 
   1   6   3        4.43        5.61      2.89 o 
   2   6   3     2073.32     2399.51     75.54 o 
   3   6   3       32.88       36.30      4.35 o 
   4   6   3      127.57      162.23     14.04 o 
   5   6   3       33.79       25.90     11.25 o 
   6   6   3      104.20      126.34     15.83 o 
   7   6   3      312.17      354.85     21.35 o 
   8   6   3       21.28        1.70     23.53 o 
 -10   7   3        2.85        1.03     15.53 o 
  -9   7   3       18.36       21.93     12.08 o 
  -8   7   3        0.35        3.27      9.11 o 
  -7   7   3       53.47       45.15     10.13 o 
  -6   7   3     1262.22     1216.96     37.89 o 
  -5   7   3      164.14      139.66     11.20 o 
  -4   7   3      405.02      413.44     22.96 o 
  -3   7   3     1072.82     1180.06     35.26 o 
  -2   7   3     1052.64     1111.28     31.86 o 
  -1   7   3      314.37      334.11     13.41 o 
   0   7   3     2695.45     3071.59     60.87 o 
   1   7   3      548.58      623.46     17.03 o 
   2   7   3       19.78       16.92      5.67 o 
   3   7   3      327.86      357.95     14.04 o 
   4   7   3        0.42       -2.36      4.80 o 
   5   7   3      109.77       98.62     24.25 o 
   6   7   3        0.94       -0.36      8.68 o 
   7   7   3        7.41        5.11     12.84 o 
   8   7   3       30.23       39.93     26.88 o 
 -10   8   3       86.87       78.05     17.71 o 
  -9   8   3      226.22      239.91     21.14 o 
  -8   8   3      432.76      370.51     22.09 o 
  -7   8   3      269.14      269.39     17.72 o 
  -6   8   3      602.87      557.15     23.59 o 
  -5   8   3       50.01       51.17      8.38 o 
  -4   8   3        1.19       14.05      5.84 o 
  -3   8   3       11.71       21.77      5.90 o 
  -2   8   3     2608.20     2705.21     66.26 o 
  -1   8   3     8718.18     9883.98    182.30 o 
   0   8   3     2932.22     3129.52     62.01 o 
   1   8   3       19.86       32.25      4.97 o 
   2   8   3     3062.87     3291.00     66.61 o 
   3   8   3     2180.39     2400.35    107.07 o 
   4   8   3      448.26      228.51     21.00 o 
   5   8   3      276.05      281.80     20.12 o 
   6   8   3      167.11      238.65     23.09 o 
   7   8   3       56.83       18.50     29.20 o 
   8   8   3        0.25       11.53     15.88 o 
 -10   9   3       15.86       19.25     14.64 o 
  -9   9   3        4.23       -1.30     11.83 o 
  -8   9   3        2.86        3.25      9.99 o 
  -7   9   3       75.51       58.40     11.03 o 
  -6   9   3      237.60      229.86     15.86 o 
  -5   9   3      278.89      266.30     15.50 o 
  -4   9   3     1140.11     1257.82     49.19 o 
  -3   9   3     1190.54     1351.40     38.25 o 
  -2   9   3     1930.53     2171.69     55.27 o 
  -1   9   3     5551.05     6590.80    124.41 o 
   0   9   3     1675.78     1965.34     41.78 o 
   1   9   3     8209.92     8731.24    162.65 o 
   2   9   3      263.62      258.51     11.65 o 
   3   9   3      173.99      174.62     10.72 o 
   4   9   3      188.43      129.80     36.86 o 
   5   9   3      347.93      408.92     22.35 o 
   7   9   3      108.36      143.95     26.47 o 
   8   9   3      166.69      142.53     52.93 o 
 -10  10   3      124.41      111.85     24.61 o 
  -9  10   3       94.80       84.10     25.69 o 
  -8  10   3       20.45       39.96     12.35 o 
  -7  10   3       37.72       37.88     10.51 o 
  -6  10   3      697.31      670.25     26.54 o 
  -5  10   3      173.02      144.62     18.39 o 
  -4  10   3       77.05      101.79     10.16 o 
  -3  10   3       36.00       23.40      9.49 o 
  -2  10   3        1.18       -1.92      2.95 o 
  -1  10   3      792.33      974.01     24.35 o 
   0  10   3     2918.86     3206.60     64.38 o 
   1  10   3    12814.85    14343.25    263.01 o 
   2  10   3     2929.19     1738.14     61.60 o 
   3  10   3      375.79      461.35     20.54 o 
   4  10   3     1159.06     1261.15     42.36 o 
   5  10   3      734.95      691.43     29.80 o 
   6  10   3        0.64      -10.23     10.23 o 
   7  10   3        0.32       -4.20     12.36 o 
   8  10   3       68.30       80.74     26.78 o 
  -9  11   3        1.43       -1.24     11.69 o 
  -8  11   3       15.30       22.05     11.41 o 
  -7  11   3      113.61       99.91     13.13 o 
  -6  11   3      727.25      656.80     26.45 o 
  -5  11   3     1242.02     1240.83     38.64 o 
  -4  11   3     1262.55     1299.46     63.54 o 
  -3  11   3      475.68      490.35     20.03 o 
  -2  11   3      195.83      191.48     12.01 o 
  -1  11   3      317.40      386.62     13.66 o 
   0  11   3       62.05       60.04      6.24 o 
   2  11   3       33.17       28.47      9.01 o 
   3  11   3      208.68      211.61     12.32 o 
   4  11   3       88.61       91.59     27.76 o 
   5  11   3       27.36        1.94     11.35 o 
   7  11   3      170.87      171.34     29.00 o 
   8  11   3        2.52       21.00     22.96 o 
  -9  12   3      215.28      222.24     21.94 o 
  -8  12   3      414.72      428.83     24.91 o 
  -7  12   3      196.99      183.79     16.18 o 
  -6  12   3      378.40      367.62     19.72 o 
  -5  12   3        6.86       23.45      8.23 o 
  -4  12   3     1005.82     1035.00     33.35 o 
  -3  12   3       59.71       51.25      9.07 o 
  -2  12   3      778.00      903.53     29.12 o 
  -1  12   3      132.86      141.79      8.90 o 
   2  12   3      969.24     1049.88     35.59 o 
   3  12   3     2558.64     2836.03     61.06 o 
   4  12   3      319.72      336.48     19.72 o 
   5  12   3        2.04        5.28     10.99 o 
   6  12   3       87.71       57.50     53.35 o 
   7  12   3       27.56        2.27     19.37 o 
   8  12   3       13.56        6.60     21.93 o 
  -9  13   3        3.47       13.09     12.75 o 
  -8  13   3       86.11       89.64     15.18 o 
  -7  13   3       61.09       60.00     12.15 o 
  -6  13   3       20.72       22.32      9.21 o 
  -5  13   3       18.48       25.47      9.10 o 
  -4  13   3       15.12       13.30      7.38 o 
  -3  13   3     3410.80     3640.88     89.83 o 
  -2  13   3     3551.93     4147.60    100.35 o 
   2  13   3       64.99       69.18      8.15 o 
   3  13   3       54.38       65.95      8.99 o 
   4  13   3     1259.84     1287.45     43.60 o 
   5  13   3     1054.35      636.35     40.71 o 
   8  13   3      203.32      221.75     36.48 o 
  -9  14   3       31.69       23.17     13.92 o 
  -8  14   3      177.23      165.36     14.50 o 
  -7  14   3      336.36      362.38     21.93 o 
  -6  14   3      322.31      316.14     22.26 o 
  -5  14   3     1011.93     1076.52     39.55 o 
  -4  14   3      394.43      394.91     19.35 o 
  -3  14   3       78.71      106.75     10.97 o 
  -2  14   3      210.51      275.74     15.96 o 
  -1  14   3       79.95       86.99      8.88 o 
   2  14   3     2640.74     2806.05     81.78 o 
   3  14   3     1507.16     1621.71     39.99 o 
   4  14   3      451.68      425.03     55.49 o 
   5  14   3      639.36      400.21     34.05 o 
   6  14   3      220.68      190.95     27.86 o 
   7  14   3        4.09       -0.09     14.57 o 
  -9  15   3        9.60      -11.97     16.82 o 
  -8  15   3      188.03      178.65     15.32 o 
  -7  15   3      391.66      418.12     23.61 o 
  -6  15   3      442.74      444.82     23.26 o 
  -5  15   3     1677.06     1661.97     64.90 o 
  -4  15   3     2703.94     2886.10     75.68 o 
  -3  15   3     1086.92     1137.62     36.29 o 
  -2  15   3     2772.23     3041.11     77.54 o 
   1  15   3       33.34       21.26      6.05 o 
   2  15   3      425.58      489.34     26.33 o 
   3  15   3       23.07       22.20      6.96 o 
   4  15   3       17.63        7.86      8.59 o 
   7  15   3      120.08      158.55     30.80 o 
  -9  16   3      102.41       85.65     24.71 o 
  -8  16   3      202.98      188.80     21.27 o 
  -7  16   3      133.56      129.41     13.01 o 
  -6  16   3      240.46      259.76     18.54 o 
  -5  16   3      772.66      774.25     30.56 o 
  -4  16   3       28.18       35.73      9.95 o 
  -3  16   3        1.03       -4.87      6.55 o 
  -2  16   3      347.34      350.64     18.47 o 
  -1  16   3      299.15      331.90     14.57 o 
   1  16   3     2772.46     3090.64     65.81 o 
   2  16   3     4438.74     4607.96    138.84 o 
   3  16   3     1143.58      846.13     43.24 o 
   5  16   3       57.60       29.94     14.74 o 
   6  16   3       35.05       21.39     14.14 o 
   7  16   3        0.61       12.00     15.64 o 
  -9  17   3        6.35        0.31     19.30 o 
  -8  17   3       32.61       26.45     14.36 o 
  -7  17   3      147.30      146.68     13.69 o 
  -6  17   3      253.53      222.83     18.36 o 
  -5  17   3       34.36       51.94     11.45 o 
  -4  17   3      992.48     1028.49     35.76 o 
  -3  17   3     1968.14     2073.68     58.30 o 
  -2  17   3     3324.00     3847.30     96.17 o 
  -1  17   3     2099.07     2260.51     50.80 o 
   1  17   3      181.99      229.87     13.60 o 
   2  17   3     1442.88     1380.68    100.50 o 
   3  17   3        0.47       -1.89      7.17 o 
   4  17   3      363.96      247.18     26.83 o 
   5  17   3      146.98       71.01     47.16 o 
   7  17   3      164.19      153.18     31.11 o 
  -8  18   3       87.08       51.60     15.48 o 
  -7  18   3      297.47      282.04     21.69 o 
  -6  18   3      342.15      282.55     16.19 o 
  -5  18   3        4.29        1.33      9.50 o 
  -4  18   3       36.09       32.31     10.53 o 
  -3  18   3       44.88       62.95     11.10 o 
  -2  18   3        1.22        3.76      5.79 o 
  -1  18   3        6.29        2.63      5.56 o 
   0  18   3      898.87      984.51     28.29 o 
   1  18   3     2844.85     3133.86     68.02 o 
   2  18   3      199.13      193.77     28.56 o 
   3  18   3      680.73      813.06     33.18 o 
   4  18   3      407.04      386.65     24.69 o 
   5  18   3      168.43      181.08     51.21 o 
   6  18   3       69.22       44.29     36.22 o 
   7  18   3       24.07       16.10     22.70 o 
  -8  19   3        5.71       11.14     18.57 o 
  -7  19   3       45.06       44.13     10.94 o 
  -6  19   3        4.65       -0.14      8.03 o 
  -5  19   3      812.20      835.96     27.26 o 
  -4  19   3      577.78      596.47     21.46 o 
  -3  19   3     1225.85     1286.36     33.82 o 
  -2  19   3     1011.38      996.71     27.63 o 
  -1  19   3     1597.03     1717.23     41.93 o 
   0  19   3      904.75      994.65     29.23 o 
   1  19   3      732.29      846.64     26.81 o 
   2  19   3       28.60       19.37     12.00 o 
   3  19   3        3.27        3.16      8.18 o 
   4  19   3      274.52      293.65     22.70 o 
   5  19   3      302.80      126.46     27.24 o 
   6  19   3      283.04      201.47     32.71 o 
  -8  20   3      433.11      364.82     36.58 o 
  -7  20   3      192.44      193.73     16.09 o 
  -6  20   3      232.93      233.75     16.38 o 
  -5  20   3      207.76      220.53     14.78 o 
  -4  20   3      114.63      109.10     11.28 o 
  -3  20   3        0.90        4.45      7.39 o 
  -2  20   3        4.71        0.23      5.73 o 
  -1  20   3      592.73      673.89     23.15 o 
   0  20   3      645.93      707.71     24.05 o 
   1  20   3     1397.60     1550.60     40.50 o 
   3  20   3      649.52      702.25     31.64 o 
   4  20   3      207.85      219.35     20.76 o 
   5  20   3       85.36       62.75     25.85 o 
   6  20   3       53.79       28.38     16.10 o 
  -8  21   3       53.45       76.98     24.35 o 
  -7  21   3      165.98      162.20     21.48 o 
  -6  21   3      376.38      329.70     18.76 o 
  -5  21   3      556.95      521.98     21.79 o 
  -4  21   3     1303.95     1254.97     34.89 o 
  -3  21   3     1136.50     1119.67     31.61 o 
  -2  21   3     1381.95     1330.71     44.14 o 
  -1  21   3      821.61      854.20     27.03 o 
   0  21   3      381.44      414.93     18.97 o 
   1  21   3       69.63      118.69     14.87 o 
   2  21   3       16.39       21.80      9.37 o 
   3  21   3       47.39       33.16     14.02 o 
   4  21   3      344.76      330.19     37.33 o 
   6  21   3       89.11       52.53     51.85 o 
  -7  22   3      153.45      137.50     26.78 o 
  -6  22   3      146.52      133.31     14.11 o 
  -5  22   3      105.97      122.13     12.93 o 
  -4  22   3      112.51      129.18     12.57 o 
  -3  22   3       75.90       75.09     10.65 o 
  -2  22   3      144.58      137.31     14.97 o 
  -1  22   3      360.63      383.03     18.31 o 
   0  22   3     1638.61     1782.38     45.37 o 
   1  22   3      861.63      931.74    105.56 o 
   2  22   3     1492.80     1575.06     52.37 o 
   3  22   3      729.49      475.95     37.25 o 
   6  22   3       49.66       37.71     23.22 o 
  -7  23   3       81.13      105.77     26.52 o 
  -6  23   3      442.71      383.84     20.43 o 
  -5  23   3      270.30      264.13     17.33 o 
  -4  23   3      503.56      461.89     20.68 o 
  -3  23   3      822.78      770.56     26.05 o 
  -2  23   3      480.46      549.02     27.34 o 
  -1  23   3     1234.09     1211.54     43.06 o 
   0  23   3      701.28      720.74     30.93 o 
   1  23   3      275.71      304.37     21.27 o 
   2  23   3      131.08      163.74     18.87 o 
   3  23   3       53.57       47.83     10.52 o 
   4  23   3      158.59      196.56     18.28 o 
   5  23   3       90.16       64.72      9.91 o 
  -7  24   3      223.48      224.54     33.54 o 
  -6  24   3       41.51       35.90     11.97 o 
  -5  24   3      192.58      199.73     16.22 o 
  -4  24   3       16.06       14.56      9.23 o 
  -3  24   3        4.76        0.39     10.77 o 
  -2  24   3      299.41      340.00     22.27 o 
  -1  24   3      447.58      505.36     26.91 o 
   0  24   3      438.63      453.55     25.10 o 
   1  24   3      290.95      323.72     48.11 o 
   2  24   3      979.45     1051.53     41.36 o 
   3  24   3      652.80      604.79     39.51 o 
   4  24   3      336.71      300.69     15.11 o 
   5  24   3       84.81       93.66     11.31 o 
  -6  25   3      266.47      243.06     21.01 o 
  -5  25   3      268.91      254.58     23.32 o 
  -4  25   3      222.23      210.36     16.11 o 
  -3  25   3      490.94      463.43     26.50 o 
  -2  25   3     1416.37     1338.56     47.08 o 
   0  25   3      134.47      156.03     17.15 o 
   1  25   3       43.57       42.77     19.30 o 
   2  25   3       49.39       63.85     16.23 o 
   3  25   3      117.93      132.90     19.84 o 
   4  25   3      113.14      123.99     11.85 o 
   5  25   3      158.79      126.78     15.27 o 
  -6  26   3      105.41      105.51     25.28 o 
  -5  26   3        0.70        0.78     10.32 o 
  -4  26   3       27.89       32.09     14.00 o 
  -3  26   3        6.72        5.56     11.82 o 
  -2  26   3      126.92      138.25     18.13 o 
   0  26   3      689.16      740.68     47.00 o 
   1  26   3      391.91      435.24     39.68 o 
   2  26   3      517.82      568.33     31.86 o 
   3  26   3      693.67      665.38     35.69 o 
   4  26   3      869.62     1019.05     73.62 o 
  -5  27   3       97.29       94.68     14.16 o 
  -4  27   3      162.39      164.41     20.23 o 
  -3  27   3      114.97      123.46     18.21 o 
  -1  27   3      609.38      565.21     39.88 o 
   0  27   3      382.76      419.30     37.25 o 
   1  27   3      117.15       93.17     22.08 o 
   2  27   3      104.97      111.40     20.15 o 
   3  27   3       18.21       32.81     16.91 o 
   4  27   3        1.43       14.24     21.67 o 
  -4  28   3       36.23       27.95     15.27 o 
  -3  28   3       67.08       80.30     16.93 o 
  -1  28   3      478.90      523.00     39.68 o 
   1  28   3      589.52      584.92     46.49 o 
   2  28   3      599.04      621.05     50.20 o 
   3  28   3      532.16      577.44     62.48 o 
  -4  29   3      198.42      184.66     21.89 o 
  -3  29   3      412.63      377.82     33.54 o 
  -2  29   3      231.52      260.50     31.99 o 
  -1  29   3      585.25      619.74     45.76 o 
   0  29   3       30.15       23.01     21.05 o 
   1  29   3      158.83      133.52     31.16 o 
   2  29   3        8.89        5.90     15.14 o 
   3  29   3        6.83        9.60     23.06 o 
  -3  30   3       21.38       13.16     19.45 o 
  -2  30   3        0.59        1.86     19.76 o 
  -1  30   3      503.65      484.10     42.10 o 
   0  30   3      212.73      213.65     34.67 o 
   1  30   3      171.60      210.30     35.86 o 
 -10   0   4       58.02       32.97     17.70 o 
  -9   0   4      249.13      273.55     25.90 o 
  -8   0   4      603.64      594.56     33.79 o 
  -7   0   4     1124.38     1071.99     35.38 o 
  -6   0   4     1299.41     1277.01     38.65 o 
  -5   0   4     2475.43     2523.11     64.33 o 
  -4   0   4     1105.14     1114.53     32.13 o 
  -3   0   4       22.95       41.77     12.02 o 
  -2   0   4     1981.00     1333.95     56.34 o 
   1   0   4     6748.03     6935.95    149.65 o 
   4   0   4     1717.21     1607.76     75.53 o 
   5   0   4      721.33      822.14     52.32 o 
   6   0   4     1022.08     1173.08     67.69 o 
   7   0   4      335.70      355.38     40.24 o 
   8   0   4       65.71       64.44     22.34 o 
 -10   1   4       33.51       37.84     12.84 o 
  -9   1   4        1.14        1.64      8.44 o 
  -8   1   4       55.26       65.95     10.74 o 
  -7   1   4      345.78      287.32     13.44 o 
  -6   1   4      466.51      475.63     14.48 o 
  -5   1   4     1169.36     1200.05     25.01 o 
  -4   1   4      851.05      767.17     17.34 o 
  -3   1   4     5596.62     6168.49     99.15 o 
  -2   1   4     5313.08     5551.16    110.86 o 
  -1   1   4     1773.37     1924.14     37.35 o 
   0   1   4      625.77      657.59     18.81 o 
   1   1   4      594.63      579.50     16.98 o 
   2   1   4      379.41      398.69     14.53 o 
   3   1   4        0.34        7.78      4.87 o 
   4   1   4      180.92      212.60     12.93 o 
   5   1   4       12.35       17.44      8.77 o 
   6   1   4      321.83      173.10     27.86 o 
   7   1   4      316.92      323.55     26.33 o 
   8   1   4      204.11      180.18     44.19 o 
 -10   2   4      564.97      602.57     28.73 o 
  -9   2   4      377.37      366.29     25.49 o 
  -8   2   4      716.43      680.18     25.99 o 
  -7   2   4     1910.52     1749.93     46.62 o 
  -6   2   4     1550.71     1558.28     31.74 o 
  -5   2   4     1727.25     1661.17     32.25 o 
  -4   2   4      994.71      951.16     22.96 o 
  -3   2   4       39.97       44.79      4.35 o 
  -2   2   4     3246.74     3660.17     67.79 o 
  -1   2   4     3932.74     4207.82     76.44 o 
   0   2   4     3831.80     4364.16     78.27 o 
   1   2   4     3862.50     3789.18    217.86 o 
   2   2   4     3964.74     2507.50    101.33 o 
   3   2   4     2514.33      666.18     39.57 o 
   4   2   4     2059.07     2165.60     81.46 o 
   5   2   4      777.01      943.36     41.42 o 
   6   2   4      698.99      814.12     38.79 o 
   7   2   4      151.90      157.81     19.58 o 
   8   2   4      157.49      141.40     33.61 o 
 -10   3   4        0.45        6.64     11.01 o 
  -9   3   4       18.57       16.70      9.57 o 
  -8   3   4        0.74        4.36      6.65 o 
  -7   3   4       28.34       19.79      6.79 o 
  -6   3   4      916.71      847.40     29.50 o 
  -5   3   4     3406.25     3370.63     69.73 o 
  -4   3   4     7058.37     7503.40    143.90 o 
  -3   3   4     2201.90     2236.53     47.02 o 
  -2   3   4    15335.29    16629.93    288.62 o 
  -1   3   4    11923.23    13145.68    229.37 o 
   0   3   4     6314.33     6668.15    137.22 o 
   1   3   4      879.16     1020.41     25.37 o 
   2   3   4      755.49      835.50     29.83 o 
   3   3   4       89.96       94.60      8.53 o 
   4   3   4      190.41      245.06     17.84 o 
   5   3   4        2.19        7.10      7.88 o 
   6   3   4      184.01      247.22     21.65 o 
   7   3   4      252.68      272.26     35.14 o 
   8   3   4      249.98      201.68     34.31 o 
 -10   4   4      152.56      158.66     19.14 o 
  -9   4   4      191.75      184.13     16.57 o 
  -8   4   4      546.40      505.86     19.54 o 
  -7   4   4      550.19      585.25     24.83 o 
  -6   4   4     1259.68     1185.29     39.24 o 
  -5   4   4     1341.54     1378.55     52.07 o 
  -4   4   4     1592.54     1616.63     44.30 o 
  -3   4   4     2191.65     2508.45     66.92 o 
  -2   4   4       22.32       48.30     16.38 o 
  -1   4   4     2472.38     2734.69     51.36 o 
   0   4   4      630.60      636.78     13.41 o 
   1   4   4     3365.33     3630.59     71.16 o 
   2   4   4     1994.29     2303.98     48.38 o 
   3   4   4     1397.53     1420.39     81.58 o 
   4   4   4     2349.47     2664.65    166.34 o 
   5   4   4     1235.31     1388.16     48.24 o 
   6   4   4      153.81      172.44     16.02 o 
   7   4   4      135.40      158.93     21.73 o 
 -10   5   4       46.71       49.06     13.42 o 
  -9   5   4       77.76       79.72     12.36 o 
  -8   5   4        2.48        4.29      8.44 o 
  -7   5   4      568.30      503.30     23.17 o 
  -6   5   4     1367.11     1216.60     37.97 o 
  -5   5   4     2359.02     2433.05     63.27 o 
  -4   5   4     5556.23     5741.12    133.78 o 
  -3   5   4    12477.72    13149.51    290.50 o 
  -2   5   4     9046.72    10015.13    223.27 o 
  -1   5   4     2943.20     2176.73     69.44 o 
   0   5   4     4849.45     5012.80     79.90 o 
   1   5   4     1684.50     1653.55     48.04 o 
   2   5   4      475.92      611.05     19.44 o 
   3   5   4        6.71       10.73      6.64 o 
   4   5   4      169.15      190.68     16.74 o 
   5   5   4       73.69       93.40     13.57 o 
   6   5   4       31.75       13.06      9.67 o 
   7   5   4      340.18      433.42     30.43 o 
 -10   6   4       48.83       28.18     12.29 o 
  -9   6   4      554.25      528.63     34.67 o 
  -8   6   4      658.82      606.85     27.02 o 
  -7   6   4      355.29      300.47     28.17 o 
  -6   6   4     1268.04     1113.63     36.05 o 
  -5   6   4     1307.43     1311.78     39.10 o 
  -4   6   4      375.25      337.95     16.17 o 
  -3   6   4       26.64       25.00      6.51 o 
  -2   6   4     1173.47     1326.91     37.00 o 
  -1   6   4     4685.22     5412.46    124.68 o 
   0   6   4     1737.94     1795.53     38.64 o 
   1   6   4      351.94      330.81     12.03 o 
   2   6   4      595.57      687.14     40.19 o 
   3   6   4      612.84      630.78     19.94 o 
   4   6   4      117.42      138.85     14.40 o 
   5   6   4      376.77      402.98     36.76 o 
   6   6   4      374.98      440.97     27.34 o 
   7   6   4      211.93      221.77     25.63 o 
 -10   7   4        3.48       15.42     12.49 o 
  -9   7   4       53.92       63.17     18.78 o 
  -8   7   4        3.28        9.91      9.10 o 
  -7   7   4       45.82       35.24      9.45 o 
  -6   7   4      701.89      754.64     28.27 o 
  -5   7   4      729.12      740.38     26.94 o 
  -4   7   4     3054.19     3129.77     77.92 o 
  -3   7   4     3693.03     3976.62    111.44 o 
  -2   7   4     2207.63     2512.92     63.16 o 
  -1   7   4     7462.84     5741.79    169.85 o 
   0   7   4     4556.26     4915.16     94.87 o 
   1   7   4      408.52      485.57     15.23 o 
   2   7   4      271.50      297.92     12.96 o 
   3   7   4        1.96        6.48      5.33 o 
   4   7   4        3.57        3.83      6.68 o 
   5   7   4      231.64      241.30     19.06 o 
   6   7   4      943.42      959.68     96.83 o 
   7   7   4      274.83      300.27     36.53 o 
 -10   8   4      306.52      316.63     31.68 o 
  -9   8   4      113.40       82.56     15.26 o 
  -8   8   4       70.79       74.93     14.52 o 
  -7   8   4     1433.67     1370.70     44.16 o 
  -6   8   4      708.69      756.52     28.58 o 
  -5   8   4      466.68      466.78     21.09 o 
  -4   8   4     1112.88     1079.01     33.66 o 
  -3   8   4       88.42      111.82     10.15 o 
  -2   8   4      487.03      574.58     21.14 o 
  -1   8   4      324.41      494.25     18.84 o 
   0   8   4     7397.98     8429.77    157.99 o 
   1   8   4     1365.68     1373.08     32.07 o 
   2   8   4     1512.93     1712.78     91.78 o 
   3   8   4     1354.11     1545.84     38.74 o 
   4   8   4     1207.30     1225.00     73.08 o 
   5   8   4      820.78      882.50     36.44 o 
   6   8   4      382.70      434.28     38.80 o 
   7   8   4       24.67       10.22     12.85 o 
 -10   9   4      162.57      162.51     20.78 o 
  -9   9   4       21.72       26.90     11.92 o 
  -8   9   4      199.33      174.81     18.91 o 
  -7   9   4      177.80      180.54     18.01 o 
  -6   9   4       33.93       39.30      9.99 o 
  -5   9   4     2936.13     2862.76     74.27 o 
  -4   9   4     3077.75     3217.73     80.74 o 
  -3   9   4     6618.71     6935.45    205.24 o 
  -2   9   4     5417.74     6296.37    145.36 o 
  -1   9   4     2633.38     2682.92     67.24 o 
   0   9   4      488.00      515.02     16.48 o 
   1   9   4      595.61      616.59     18.61 o 
   2   9   4      230.03      239.57     11.88 o 
   3   9   4       25.72       31.62      7.17 o 
   4   9   4       12.51       11.59      6.54 o 
   5   9   4       87.98      126.40     20.64 o 
   6   9   4       21.20       12.68     10.21 o 
   7   9   4       30.87       18.12     16.92 o 
  -9  10   4      405.20      435.91     33.02 o 
  -8  10   4     1038.45      965.64     54.12 o 
  -7  10   4     1097.36     1049.40     50.46 o 
  -6  10   4     1518.98     1402.85     43.87 o 
  -5  10   4     1058.63     1076.14     35.68 o 
  -4  10   4      666.96      670.24     37.74 o 
  -3  10   4       55.51       65.51      9.17 o 
  -2  10   4        2.89        6.82      4.24 o 
  -1  10   4       74.79       79.55      8.81 o 
   0  10   4      321.36      324.18     13.45 o 
   1  10   4     3283.36     3522.65     71.64 o 
   2  10   4     1327.08     1517.06     36.58 o 
   3  10   4      952.47     1039.77     29.01 o 
   4  10   4      737.31      901.35     28.02 o 
   5  10   4      582.55      583.42     29.19 o 
  -9  11   4       18.84       17.34     12.48 o 
  -8  11   4       92.68      100.29     15.00 o 
  -7  11   4       75.44       68.24     12.42 o 
  -6  11   4       30.44       33.71     12.49 o 
  -5  11   4      769.85      759.56     28.77 o 
  -4  11   4     1421.67     1400.85     42.36 o 
  -3  11   4     2830.57     3038.52     76.76 o 
  -2  11   4     2140.57     2250.35     59.35 o 
  -1  11   4     2221.85     2518.80     53.74 o 
   0  11   4     1413.79     1685.19     38.62 o 
   1  11   4      216.06      197.15     11.14 o 
   2  11   4       24.80       46.51      7.64 o 
   3  11   4      490.08      504.43     18.81 o 
   4  11   4      115.70       89.45     11.11 o 
   5  11   4      124.62      143.32     17.09 o 
   6  11   4      122.50       69.57     67.48 o 
   7  11   4      216.32      288.30     37.71 o 
  -9  12   4      162.99      145.49     18.64 o 
  -8  12   4      235.74      255.51     20.41 o 
  -7  12   4      245.46      231.55     17.60 o 
  -6  12   4     1731.17     1742.13     57.14 o 
  -5  12   4      734.93      746.25     28.63 o 
  -4  12   4       42.75       41.61      9.64 o 
  -3  12   4       19.21       18.41      7.74 o 
  -2  12   4      184.56      177.48     13.07 o 
  -1  12   4      277.53      254.53     12.44 o 
   0  12   4     2317.52     2535.56     54.59 o 
   1  12   4     1758.90     1972.24     44.83 o 
   2  12   4     2718.37     2904.74     62.55 o 
   3  12   4      162.37      162.10     12.18 o 
   4  12   4      282.62      335.24     17.34 o 
   6  12   4      213.49      247.60     31.63 o 
   7  12   4      130.04      205.14     34.15 o 
  -9  13   4        7.13       20.70     13.87 o 
  -8  13   4       77.75       94.78     15.24 o 
  -7  13   4       39.19       52.51     12.17 o 
  -6  13   4      384.01      403.10     21.37 o 
  -5  13   4      535.30      507.77     23.53 o 
  -4  13   4     1503.59     1539.82     46.10 o 
  -3  13   4     2430.60     2465.41     65.63 o 
  -2  13   4      610.91      653.42     25.24 o 
  -1  13   4      561.98      608.54     19.61 o 
   0  13   4      565.54      608.33     19.83 o 
   1  13   4        4.24        7.55      4.96 o 
   2  13   4     1841.10     1891.36     44.64 o 
   3  13   4        1.19       -5.54      5.54 o 
   4  13   4       83.87       78.78     10.78 o 
   5  13   4      129.58       68.41     57.40 o 
   6  13   4       62.56       40.02     27.16 o 
   7  13   4       74.58       80.74     26.98 o 
  -9  14   4       71.26       66.93     16.19 o 
  -8  14   4       53.82       53.83     13.92 o 
  -7  14   4      123.48      129.60     24.53 o 
  -6  14   4       28.79       30.94     10.26 o 
  -5  14   4        5.97       -0.94      8.30 o 
  -4  14   4       11.15       16.87      8.91 o 
  -3  14   4      587.58      646.13     26.16 o 
  -2  14   4      295.52      320.21     17.18 o 
  -1  14   4      506.52      552.22     19.00 o 
   0  14   4     1384.69     1503.59     36.86 o 
   1  14   4      575.61      631.20     21.21 o 
   2  14   4      484.67      518.06     19.60 o 
   3  14   4      814.07      912.97     28.04 o 
   4  14   4      236.31      276.30     46.67 o 
   6  14   4      102.70      128.73     27.45 o 
   7  14   4       96.23       82.65     27.65 o 
  -9  15   4       15.58       10.99     12.08 o 
  -8  15   4        7.53       12.63     12.39 o 
  -7  15   4        8.24       24.55     11.48 o 
  -6  15   4       73.56       85.64     13.62 o 
  -5  15   4     2537.72     2590.38     71.34 o 
  -4  15   4     1339.42     1396.69     44.03 o 
  -3  15   4      615.82      676.18     27.24 o 
  -2  15   4     1184.57     1213.30     38.67 o 
  -1  15   4     1128.67     1150.37     30.63 o 
   0  15   4      199.38      202.03     11.97 o 
   1  15   4        4.29        6.04      5.76 o 
   2  15   4       82.75       95.93     10.40 o 
   3  15   4        0.20        3.26      6.57 o 
   4  15   4      103.45      108.93     15.49 o 
   5  15   4        4.61        8.82     10.05 o 
   6  15   4        3.56        0.28     13.36 o 
   7  15   4       10.67       10.32     23.06 o 
  -9  16   4        4.72       -3.77     17.90 o 
  -8  16   4       42.19       43.64     13.70 o 
  -7  16   4       14.53        8.95     14.47 o 
  -6  16   4       12.22       11.35     10.28 o 
  -5  16   4      107.60      133.55     15.25 o 
  -4  16   4       59.67       71.44     11.46 o 
  -3  16   4        0.30       -4.69      7.11 o 
  -2  16   4      135.03      132.24     13.58 o 
  -1  16   4       70.63      103.23     10.06 o 
   0  16   4      540.08      555.05     19.84 o 
   1  16   4     1926.23     2057.60     48.47 o 
   2  16   4      151.28      162.22     12.70 o 
   3  16   4      179.81      210.68     14.06 o 
   4  16   4      539.89      629.82     65.81 o 
   5  16   4      271.34      287.55     23.84 o 
   6  16   4      238.74      269.89     36.22 o 
   7  16   4       12.52        6.04     20.79 o 
  -9  17   4       10.19       11.25     19.30 o 
  -8  17   4       68.59       72.08     15.55 o 
  -7  17   4      117.71      150.62     17.84 o 
  -6  17   4       13.60        6.46     10.40 o 
  -5  17   4       30.40       33.53     10.87 o 
  -4  17   4       38.38       45.70     10.74 o 
  -3  17   4      402.09      445.18     22.58 o 
  -2  17   4      897.83      923.85     33.51 o 
  -1  17   4      233.21      290.64     15.10 o 
   0  17   4     1250.28     1386.74     36.31 o 
   1  17   4     3771.24     4087.51     85.39 o 
   2  17   4      324.87      342.97     16.85 o 
   3  17   4       97.09      107.46     14.44 o 
   4  17   4       17.13       22.79     10.66 o 
   5  17   4        0.05       -6.57      9.74 o 
   6  17   4        1.01        1.36     15.08 o 
  -8  18   4      246.02      262.63     19.07 o 
  -7  18   4       40.92       36.58     13.03 o 
  -6  18   4        3.19       12.38     10.02 o 
  -5  18   4      293.25      289.38     21.28 o 
  -4  18   4       62.86       72.74     12.69 o 
  -3  18   4        8.82        5.77      8.67 o 
  -2  18   4      548.45      593.03     27.22 o 
  -1  18   4      700.28      738.68     24.28 o 
   0  18   4      112.34      141.28     11.49 o 
   1  18   4      140.31      139.78     11.97 o 
   2  18   4      131.09      142.27     14.27 o 
   3  18   4       68.86       86.63     14.51 o 
   4  18   4      112.06      103.70     16.77 o 
   5  18   4       33.73       26.93     20.21 o 
   6  18   4      115.03       45.61     46.61 o 
  -8  19   4       63.09       64.09     15.33 o 
  -7  19   4       91.29       81.40     15.74 o 
  -6  19   4      325.65      333.95     22.49 o 
  -5  19   4      290.72      301.24     20.66 o 
  -4  19   4      341.42      336.33     20.52 o 
  -3  19   4      214.97      220.91     17.17 o 
  -2  19   4       14.54        6.07      9.31 o 
  -1  19   4      258.73      241.40     14.55 o 
   0  19   4       86.61       80.49     10.34 o 
   1  19   4       61.62       61.61      9.50 o 
   2  19   4      143.25      163.93     17.08 o 
   3  19   4        3.18       -2.89      8.68 o 
   4  19   4        0.25       -3.11     10.13 o 
   5  19   4       68.54       44.86     16.53 o 
   6  19   4        0.11      -13.47     18.99 o 
  -8  20   4        2.17       -2.99     12.15 o 
  -7  20   4        5.90        8.05     10.12 o 
  -6  20   4       28.24       24.47     12.40 o 
  -5  20   4       21.97       20.10     11.16 o 
  -4  20   4       17.64       20.52     10.92 o 
  -3  20   4       55.67       57.97     12.15 o 
  -2  20   4       65.12       65.11     13.11 o 
  -1  20   4        8.01       13.09      7.90 o 
   0  20   4        0.91       -3.84      6.97 o 
   1  20   4      320.51      316.20     17.08 o 
   2  20   4       42.79       30.02     17.50 o 
   3  20   4      160.29      168.30     18.37 o 
   4  20   4      138.48      147.05     18.50 o 
   5  20   4      238.96      232.69     34.10 o 
   6  20   4       20.94       12.12     21.57 o 
  -8  21   4       22.30       14.55     19.50 o 
  -7  21   4       29.82       25.72     11.66 o 
  -6  21   4        0.56       -4.95      9.12 o 
  -5  21   4        6.65       16.22     11.66 o 
  -4  21   4       11.85        9.77     11.45 o 
  -3  21   4       12.98        9.24     12.33 o 
  -2  21   4       80.31       98.36     14.26 o 
  -1  21   4        0.99       -0.19      7.89 o 
   0  21   4      106.70      115.07     14.61 o 
   1  21   4       45.98       55.02     12.55 o 
   2  21   4       46.78       39.68     17.47 o 
   3  21   4        0.24       -0.91     10.35 o 
   4  21   4        4.52       16.78     11.32 o 
   5  21   4       30.50       37.21     14.74 o 
  -7  22   4       12.32       13.70     12.73 o 
  -6  22   4       16.64       17.60     10.61 o 
  -5  22   4        2.33        8.71      9.61 o 
  -4  22   4       57.97       66.36     10.87 o 
  -3  22   4       10.35        4.29     11.34 o 
  -2  22   4      241.91      255.02     20.37 o 
  -1  22   4        0.59       -5.11      8.14 o 
   0  22   4      175.36      181.57     14.41 o 
   1  22   4        2.97       12.68     11.37 o 
   2  22   4       72.03       59.13     15.07 o 
   3  22   4       40.55       32.50     11.87 o 
   4  22   4       31.65       16.23     12.47 o 
   5  22   4        9.72       14.44     12.95 o 
  -7  23   4       54.67       40.53     14.57 o 
  -6  23   4      254.94      287.41     18.97 o 
  -5  23   4        9.48        9.12      9.83 o 
  -4  23   4       89.23      103.10     12.56 o 
  -3  23   4        9.33        7.73     11.62 o 
  -2  23   4      369.37      357.97     23.59 o 
  -1  23   4        0.13        0.63      8.35 o 
   0  23   4       50.16       52.16     13.07 o 
   1  23   4        2.24        6.25     11.29 o 
   2  23   4       17.65       22.15     13.38 o 
   3  23   4        0.47       10.29     11.98 o 
   4  23   4       88.99       67.03     29.72 o 
   5  23   4        4.98        2.84     16.09 o 
  -7  24   4        3.00      -12.28     17.80 o 
  -6  24   4       12.18       24.15     11.74 o 
  -5  24   4       21.91       13.28      9.98 o 
  -4  24   4        0.56        1.19      8.81 o 
  -3  24   4        5.62        2.40     11.55 o 
  -2  24   4       54.72       58.57     14.15 o 
  -1  24   4        0.74       -5.50      8.72 o 
   0  24   4       20.98       43.76     12.77 o 
   1  24   4       15.24        4.53     11.88 o 
   2  24   4        0.38        1.84     13.11 o 
   3  24   4        3.47       10.97     13.64 o 
   4  24   4       21.93       25.12     14.43 o 
  -6  25   4        0.10       -1.07     11.76 o 
  -5  25   4       39.05       32.58     11.58 o 
  -4  25   4       15.38       23.10     12.82 o 
  -3  25   4       36.73       27.78     13.36 o 
  -2  25   4       14.24       12.77     26.88 o 
  -1  25   4       36.46       63.10     18.21 o 
   0  25   4        9.68       12.37     11.80 o 
   1  25   4      128.81      119.24     20.12 o 
   2  25   4        0.13       -8.23     11.93 o 
   3  25   4       52.52       47.73     17.66 o 
   4  25   4       39.78       50.26     15.32 o 
  -6  26   4       62.48       61.65     23.42 o 
  -5  26   4       71.08       68.52     12.95 o 
  -4  26   4       13.20       12.47     13.74 o 
  -3  26   4        0.07       -6.02     11.40 o 
  -2  26   4        0.44       -5.08     12.81 o 
  -1  26   4       23.01       23.53     18.26 o 
   0  26   4       48.95       54.69     14.50 o 
   1  26   4       17.90       15.29     13.26 o 
   2  26   4       41.48       21.94     15.59 o 
   3  26   4        4.47       -3.30     15.87 o 
   4  26   4        0.00        2.42     23.78 o 
  -5  27   4        1.03       -1.14     16.66 o 
  -4  27   4       23.42        3.28     13.30 o 
  -3  27   4       22.04       21.09     14.75 o 
  -2  27   4       27.42       29.87     18.83 o 
  -1  27   4        0.13       12.69     18.37 o 
   0  27   4       43.95       36.06     19.61 o 
   1  27   4        0.73        2.47     13.08 o 
   2  27   4        0.01       -5.84     13.61 o 
   3  27   4        9.02        8.42     17.02 o 
  -4  28   4        2.29        5.99     14.58 o 
  -3  28   4       10.96       20.55     15.01 o 
  -2  28   4       60.37       65.83     21.98 o 
  -1  28   4        0.20        0.77     17.70 o 
   0  28   4       20.35       21.67     20.64 o 
   1  28   4       28.67       34.63     15.53 o 
   2  28   4        5.43       13.44     15.39 o 
  -3  29   4       29.16       21.51     17.95 o 
  -2  29   4      187.83      177.12     28.84 o 
  -1  29   4        5.60        0.05     21.00 o 
   0  29   4        7.46       11.04     21.15 o 
   1  29   4       33.53       21.66     15.89 o 
  -1  30   4       36.77       36.73     24.09 o 
 -10   1   5       21.53       20.16     11.40 o 
  -9   1   5       38.72       27.92      9.79 o 
  -8   1   5        2.71       -0.71      7.42 o 
  -7   1   5        8.14       16.92      6.35 o 
  -6   1   5       19.54       14.64      5.02 o 
  -5   1   5       39.97       51.54      5.79 o 
  -4   1   5       10.11        0.88      3.42 o 
  -3   1   5        5.94        8.88      3.62 o 
  -2   1   5        0.10        0.58      3.02 o 
  -1   1   5      137.46      199.25      8.79 o 
   0   1   5      101.17      103.11      8.10 o 
   1   1   5      158.53      199.78     16.28 o 
   2   1   5       49.27       27.41     14.45 o 
   3   1   5        1.83        4.11      5.39 o 
   4   1   5       14.26       11.69      8.60 o 
   5   1   5       79.22      117.59     19.17 o 
   6   1   5        3.95        5.78     13.93 o 
   7   1   5       15.30        1.26     15.58 o 
 -10   2   5        2.42       11.04     11.38 o 
  -9   2   5       56.99       45.08     11.17 o 
  -8   2   5       20.91       22.46      9.03 o 
  -7   2   5      137.28      108.46     13.36 o 
  -6   2   5        6.83        7.27      4.63 o 
  -5   2   5      478.13      470.11     21.97 o 
  -4   2   5      142.72      117.42      7.25 o 
  -3   2   5      182.98      196.53      9.24 o 
  -2   2   5       94.71       66.19      5.58 o 
  -1   2   5     1365.57     1287.31     41.55 o 
   0   2   5      116.96      121.71      6.06 o 
   1   2   5       16.76       17.05      6.18 o 
   2   2   5      140.03       72.25     11.36 o 
   3   2   5      160.23      156.58     17.95 o 
   4   2   5        0.17       -0.57      8.12 o 
   5   2   5        4.36        8.38      9.26 o 
   6   2   5       13.65       20.11     15.50 o 
   7   2   5        2.39       -7.30     12.72 o 
 -10   3   5       17.72       13.80     11.18 o 
  -9   3   5       18.60       18.61     10.28 o 
  -8   3   5       19.83       23.07      7.85 o 
  -7   3   5       52.23       37.36      7.58 o 
  -6   3   5        3.28        9.06      5.62 o 
  -5   3   5       23.48       15.42      4.77 o 
  -4   3   5      243.75      254.98      9.63 o 
  -3   3   5      848.00      849.81     21.26 o 
  -2   3   5        0.80        4.41      3.21 o 
  -1   3   5       39.18       58.12      6.07 o 
   0   3   5      500.34      525.37     25.81 o 
   1   3   5      132.32      145.87      8.12 o 
   2   3   5       96.97      132.19     13.24 o 
   3   3   5      139.03      106.80     14.12 o 
   4   3   5       56.18       66.36     11.21 o 
   5   3   5        9.62       -0.02     10.55 o 
   6   3   5        0.26      -13.35     13.47 o 
   7   3   5       30.14       34.23     14.53 o 
 -10   4   5        1.63        1.49     10.79 o 
  -9   4   5       31.61       26.85     10.62 o 
  -8   4   5      301.99      225.89     14.16 o 
  -7   4   5      111.41      127.31     10.45 o 
  -6   4   5      140.98      128.00      9.81 o 
  -5   4   5        0.50        0.60      4.62 o 
  -4   4   5      329.70      366.54     13.36 o 
  -3   4   5       46.86       36.66      6.22 o 
  -2   4   5      412.50      432.30     13.18 o 
  -1   4   5      311.12      352.69     12.56 o 
   0   4   5       88.31      103.15      7.85 o 
   1   4   5       68.01       69.84      6.58 o 
   2   4   5      426.83      447.77     22.06 o 
   3   4   5     1084.37     1032.05     37.76 o 
   4   4   5        7.17       -7.40      7.40 o 
   5   4   5       43.16       30.98     14.19 o 
   6   4   5       54.72       38.78     32.97 o 
   7   4   5        5.49        7.73     15.99 o 
 -10   5   5       16.88       10.02     11.49 o 
  -9   5   5       25.45       18.43      9.97 o 
  -8   5   5       13.22       16.23      8.13 o 
  -7   5   5      147.91      142.60     13.86 o 
  -6   5   5      202.81      196.17     14.38 o 
  -5   5   5       19.22       27.32      7.67 o 
  -4   5   5      102.65      102.54     10.09 o 
  -3   5   5     1043.80     1059.83     32.63 o 
  -2   5   5      929.52     1009.56     23.58 o 
  -1   5   5     1048.69     1092.76     24.26 o 
   0   5   5      491.17      502.66     18.41 o 
   1   5   5       98.50      107.35     11.82 o 
   2   5   5      119.47      131.86      9.65 o 
   3   5   5       48.72       56.49     11.24 o 
   4   5   5        1.79        1.92      7.58 o 
   5   5   5       37.41       59.56     13.01 o 
   6   5   5       53.42       36.75     12.13 o 
   7   5   5        1.36        4.64     14.96 o 
 -10   6   5       66.02       90.01     15.49 o 
  -9   6   5        0.71       -2.07      8.30 o 
  -8   6   5       45.85       53.26     11.57 o 
  -7   6   5      180.16      179.72     15.73 o 
  -6   6   5      114.99      144.67     13.60 o 
  -5   6   5       39.34       45.09      8.48 o 
  -4   6   5      339.05      422.92     18.80 o 
  -3   6   5        2.69        5.08      4.60 o 
  -2   6   5       88.79       91.12     13.96 o 
  -1   6   5       51.25       54.32      5.10 o 
   0   6   5      164.53      213.20     12.15 o 
   1   6   5       53.51       76.79     14.01 o 
   2   6   5      253.32      303.96     13.46 o 
   3   6   5       35.98       41.69     10.72 o 
   4   6   5      140.37      137.06     25.38 o 
   5   6   5      624.09      238.16     32.87 o 
   6   6   5       25.49       10.93     11.91 o 
   7   6   5       59.90       75.28     19.05 o 
 -10   7   5       12.57        7.63     12.04 o 
  -9   7   5      190.38      176.31     15.00 o 
  -8   7   5        9.05        5.60      9.34 o 
  -7   7   5      393.23      396.95     21.63 o 
  -6   7   5      918.27      901.58     32.35 o 
  -5   7   5      602.84      594.11     24.18 o 
  -4   7   5     1306.68     1280.66     38.86 o 
  -3   7   5      434.49      439.89     18.86 o 
  -2   7   5      609.71      517.41     20.54 o 
  -1   7   5      718.57      786.59     25.84 o 
   0   7   5       36.82       44.78      6.15 o 
   1   7   5      325.52      394.42     14.86 o 
   2   7   5      106.76      135.15      9.99 o 
   3   7   5      409.54      398.72     22.88 o 
   5   7   5      196.00      162.45     18.58 o 
   6   7   5      187.57      236.39     23.45 o 
 -10   8   5        0.33        1.72     11.96 o 
  -9   8   5      124.61      125.61     29.72 o 
  -8   8   5      210.63      219.37     18.24 o 
  -7   8   5       63.41       67.54     12.16 o 
  -6   8   5      584.31      525.91     42.67 o 
  -5   8   5      702.22      654.88     25.90 o 
  -4   8   5     4034.60     4150.58    101.32 o 
  -3   8   5      256.88      315.13     16.33 o 
  -2   8   5     1025.85     1177.93     40.22 o 
  -1   8   5        2.15        0.15      4.10 o 
   0   8   5     1071.06     1121.47     28.25 o 
   1   8   5       68.33       69.86      7.80 o 
   2   8   5      133.97      136.18     10.47 o 
   3   8   5      913.56      938.31     36.99 o 
   4   8   5      102.92      102.38     18.73 o 
   5   8   5        4.05        6.19      9.75 o 
   6   8   5        1.15        4.63     11.08 o 
 -10   9   5       27.60       18.83     20.48 o 
  -9   9   5       41.35       18.44     12.92 o 
  -8   9   5       25.42       25.06     11.28 o 
  -7   9   5        0.01       -2.85      8.99 o 
  -6   9   5      139.75      132.75     13.96 o 
  -5   9   5       43.18       52.87      9.67 o 
  -4   9   5      468.57      496.09     21.77 o 
  -3   9   5     1033.32     1191.23     37.01 o 
  -2   9   5      850.83     1037.28     33.29 o 
  -1   9   5      132.02      151.11     11.23 o 
   0   9   5     2139.89     2243.98     49.07 o 
   1   9   5      703.77      772.59     24.93 o 
   2   9   5      352.97      445.95     17.33 o 
   3   9   5      122.64      175.29     16.60 o 
   4   9   5       13.69       11.72      9.79 o 
   5   9   5       11.57        4.35      9.59 o 
   6   9   5        1.47       -1.31      9.61 o 
   7   9   5      297.55      330.97     42.77 o 
  -9  10   5       29.13       34.87     13.02 o 
  -8  10   5      156.53      145.25     15.92 o 
  -7  10   5      466.31      453.97     24.06 o 
  -6  10   5      260.00      236.88     16.88 o 
  -5  10   5       75.36       67.74     11.51 o 
  -4  10   5      187.29      165.08     14.15 o 
  -3  10   5       41.17       44.64      9.27 o 
  -2  10   5        0.05        2.66      4.46 o 
  -1  10   5       74.45       70.84      9.09 o 
   0  10   5      224.27      221.95     11.86 o 
   1  10   5       61.40       54.86      7.57 o 
   2  10   5      235.03      262.96     14.21 o 
   3  10   5      515.39      618.60     22.04 o 
   5  10   5      540.79      591.52     31.91 o 
   7  10   5        0.52       17.03     23.68 o 
  -9  11   5      119.04      136.23     18.10 o 
  -8  11   5      169.96      185.47     18.44 o 
  -7  11   5       12.46       15.81     10.79 o 
  -6  11   5      477.31      484.51     23.60 o 
  -5  11   5      564.57      554.55     24.69 o 
  -4  11   5     1161.11     1185.58     38.17 o 
  -3  11   5      851.72      899.48     52.52 o 
  -2  11   5      796.19      628.20     30.54 o 
  -1  11   5      419.54      479.24     20.66 o 
   0  11   5      130.93      132.38      9.97 o 
   1  11   5       27.40       37.23      7.21 o 
   2  11   5      191.81      242.62     14.09 o 
   3  11   5       85.30      107.95     11.26 o 
   4  11   5       21.52       16.39      9.55 o 
   5  11   5       26.12       22.03     14.08 o 
   6  11   5       14.33        9.00     13.94 o 
   7  11   5        1.50        5.68     23.73 o 
  -9  12   5      119.04       92.25     16.22 o 
  -8  12   5      465.69      444.88     25.86 o 
  -7  12   5      638.76      629.37     29.00 o 
  -6  12   5       25.89       29.21     10.09 o 
  -5  12   5      686.99      663.90     27.48 o 
  -4  12   5       28.56       36.51     14.19 o 
  -3  12   5       35.24       47.16      9.46 o 
  -2  12   5      814.19      908.06     31.70 o 
  -1  12   5     1270.79     1419.61     42.44 o 
   0  12   5      931.61      966.86     27.00 o 
   1  12   5      285.69      317.80     14.86 o 
   2  12   5     4229.73     4524.87     92.72 o 
   3  12   5      788.48      896.25     28.20 o 
   4  12   5      450.36      501.43     28.25 o 
   6  12   5      270.48      278.45     35.96 o 
  -9  13   5        9.46        7.47     13.33 o 
  -8  13   5        6.08       14.09     11.44 o 
  -7  13   5       70.79       91.93     14.64 o 
  -6  13   5      100.06      102.86     13.39 o 
  -5  13   5       16.31       13.73      8.93 o 
  -4  13   5      408.70      477.64     22.87 o 
  -3  13   5      294.10      344.63     18.81 o 
  -2  13   5      773.51      865.64     79.02 o 
  -1  13   5      339.70      381.67     19.37 o 
   0  13   5      123.62      127.46     10.62 o 
   1  13   5     2736.13     2810.55     61.43 o 
   2  13   5     2901.12     3116.86     68.10 o 
   3  13   5      205.62      236.28     20.69 o 
   4  13   5       10.30        5.53      9.43 o 
   5  13   5        8.78       11.86     13.51 o 
   6  13   5       96.12       46.24     59.87 o 
  -9  14   5      120.18      120.42     21.93 o 
  -8  14   5      212.92      204.18     20.10 o 
  -7  14   5      720.26      676.76     30.61 o 
  -6  14   5     1502.91     1401.60     49.30 o 
  -5  14   5        3.48       14.48      9.75 o 
  -4  14   5       74.52       73.29     11.95 o 
  -3  14   5       99.99       96.12     12.58 o 
  -2  14   5      167.52      236.12     15.93 o 
  -1  14   5       29.44       37.56      8.98 o 
   0  14   5      360.95      384.23     16.76 o 
   1  14   5     3471.33     3623.80     76.43 o 
   2  14   5       13.26       18.28      8.33 o 
   3  14   5      305.41      331.47     17.32 o 
   4  14   5      748.84      815.56     54.22 o 
   5  14   5      248.76      258.84     33.33 o 
   6  14   5      179.66      236.71     35.08 o 
  -9  15   5       31.29       22.65     18.32 o 
  -8  15   5       50.79       53.01     14.71 o 
  -7  15   5       39.52       59.43     13.98 o 
  -6  15   5      146.85      141.89     15.70 o 
  -5  15   5     1138.76     1112.68     39.42 o 
  -4  15   5     1045.95      997.25     35.95 o 
  -3  15   5      944.84      964.61     34.93 o 
  -2  15   5     1217.52     1256.87     40.97 o 
  -1  15   5      479.90      554.82     24.01 o 
   0  15   5      241.99      261.83     14.24 o 
   1  15   5       52.62       73.95      9.91 o 
   2  15   5      276.76      309.88     16.39 o 
   3  15   5      467.27      520.94     29.72 o 
   4  15   5        0.00        7.16     14.58 o 
   5  15   5        8.23       -2.29     12.64 o 
   6  15   5       16.43       11.51     20.95 o 
  -8  16   5      532.48      468.48     27.79 o 
  -7  16   5      629.58      595.68     29.81 o 
  -6  16   5      624.52      608.55     29.08 o 
  -5  16   5      265.92      280.65     20.48 o 
  -4  16   5       90.48       89.30     13.15 o 
  -3  16   5      270.21      260.52     17.99 o 
  -2  16   5      215.98      237.60     16.94 o 
  -1  16   5        6.56       18.22      9.44 o 
   0  16   5        1.64        3.97      5.79 o 
   1  16   5       12.13       14.59      6.78 o 
   2  16   5       62.00       69.79     10.06 o 
   3  16   5      348.68      401.87     19.82 o 
   4  16   5      277.41      321.19     26.18 o 
   5  16   5      119.85       48.13     52.42 o 
   6  16   5      279.81      334.64     43.13 o 
  -8  17   5        4.69        8.32     12.93 o 
  -7  17   5        4.99        3.60     11.22 o 
  -6  17   5       38.40       32.48     12.84 o 
  -5  17   5       73.55       66.06     19.76 o 
  -4  17   5     1263.24     1313.06     44.26 o 
  -3  17   5     1316.50     1407.53     46.02 o 
  -2  17   5     1201.48     1257.64     42.17 o 
  -1  17   5      759.44      857.05     26.87 o 
   0  17   5      768.93      814.47     26.50 o 
   1  17   5      993.41     1087.25     32.01 o 
   2  17   5      289.13      315.25     17.44 o 
   3  17   5      154.14      187.84     18.78 o 
   4  17   5       54.15       33.74     18.06 o 
   5  17   5      242.17      282.68     38.13 o 
   6  17   5       27.48       13.52     23.63 o 
  -8  18   5      197.38      160.61     25.28 o 
  -7  18   5      404.45      385.44     25.44 o 
  -6  18   5      430.01      442.56     25.99 o 
  -5  18   5      852.16      813.22     34.00 o 
  -4  18   5       85.71       96.29     20.28 o 
  -3  18   5       23.84       29.22     11.29 o 
  -2  18   5      877.57      858.99     33.79 o 
  -1  18   5       14.21       14.88      8.16 o 
   0  18   5      188.56      216.10     14.16 o 
   1  18   5      151.32      182.58     13.88 o 
   2  18   5      373.05      383.33     19.37 o 
   3  18   5      203.91      207.30     26.42 o 
   4  18   5      314.42      349.48     43.34 o 
  -8  19   5        1.43        1.81     17.18 o 
  -7  19   5       81.74       72.33     15.35 o 
  -6  19   5      298.36      288.55     28.20 o 
  -5  19   5     1423.37     1441.92     49.07 o 
  -4  19   5      933.38      884.26     62.20 o 
  -3  19   5      420.02      445.17     37.35 o 
  -2  19   5      602.21      698.94     30.38 o 
  -1  19   5     1087.30     1120.54     33.10 o 
   0  19   5      678.46      706.12     31.26 o 
   1  19   5      282.96      319.40     17.61 o 
   2  19   5      174.95      214.95     27.34 o 
   3  19   5      152.52      149.48     17.71 o 
   4  19   5       29.82       21.27     15.17 o 
   5  19   5       11.57        1.96     13.66 o 
  -7  20   5      339.67      342.30     24.57 o 
  -6  20   5      422.39      403.51     27.40 o 
  -5  20   5      614.60      599.94     29.64 o 
  -4  20   5      201.36      211.01     19.39 o 
  -3  20   5       92.30       96.05     14.67 o 
  -2  20   5       75.45       79.64     13.99 o 
  -1  20   5        0.59        1.47      8.09 o 
   0  20   5      207.61      235.88     15.47 o 
   1  20   5       81.43       96.07     12.45 o 
   2  20   5       81.54       77.27     14.44 o 
   3  20   5      370.53      412.60     26.62 o 
   4  20   5      682.91      757.82     77.57 o 
   5  20   5      117.00       60.75     60.67 o 
  -7  21   5        0.97       10.63     17.34 o 
  -6  21   5      121.68      140.11     18.84 o 
  -5  21   5      332.76      316.27     23.15 o 
  -4  21   5      653.08      653.23     31.45 o 
  -3  21   5      693.65      681.90     31.33 o 
  -2  21   5      842.62      784.62     33.62 o 
  -1  21   5      984.36      986.54     31.49 o 
   0  21   5      656.65      711.10     26.65 o 
   1  21   5      372.94      424.24     20.85 o 
   2  21   5      152.06      156.85     26.49 o 
   3  21   5       38.47       32.54     15.51 o 
   4  21   5       16.29       19.89     12.78 o 
   5  21   5        2.88       -1.50     23.63 o 
  -7  22   5      271.04      273.68     23.51 o 
  -6  22   5      463.42      403.80     26.56 o 
  -5  22   5      304.52      279.52     22.18 o 
  -4  22   5       57.83       36.15     16.85 o 
  -3  22   5       63.83       53.46     14.31 o 
  -2  22   5       27.59       13.12     11.54 o 
  -1  22   5       40.45       28.82      9.71 o 
   0  22   5      138.45      161.66     14.60 o 
   1  22   5       70.31       71.41     17.44 o 
   2  22   5      148.74      165.67     23.84 o 
   3  22   5      284.20      296.59     24.81 o 
   4  22   5      758.16      967.97    103.55 o 
  -7  23   5        6.39       -4.02     19.19 o 
  -6  23   5        2.22        0.21     10.08 o 
  -5  23   5      107.97       99.73     24.38 o 
  -4  23   5      293.72      261.40     21.12 o 
  -3  23   5      137.10      173.62     18.72 o 
  -2  23   5      110.01      114.77     16.56 o 
  -1  23   5      664.52      641.90     31.61 o 
   0  23   5      835.85      846.23     30.26 o 
   1  23   5      161.73      159.95     18.74 o 
   2  23   5      170.89      170.16     19.60 o 
   3  23   5      102.99       94.22     18.96 o 
   4  23   5      160.55      195.49     24.79 o 
  -6  24   5      453.19      417.43     25.90 o 
  -5  24   5      118.36      106.61     14.04 o 
  -4  24   5      210.27      200.42     21.59 o 
  -3  24   5       34.23       29.58     14.35 o 
  -2  24   5       21.82       25.01     13.71 o 
  -1  24   5      191.63      202.90     37.74 o 
   0  24   5       57.02       73.54     15.27 o 
   1  24   5      581.09      579.46     30.64 o 
   2  24   5      153.35      185.37     21.18 o 
   3  24   5      357.89      401.74     29.86 o 
  -6  25   5       32.45       28.12     22.34 o 
  -5  25   5      302.20      316.62     24.06 o 
  -4  25   5      443.12      398.65     27.28 o 
  -3  25   5      462.90      390.39     26.09 o 
  -2  25   5      197.14      177.02     20.23 o 
  -1  25   5      217.99      210.33     22.55 o 
   0  25   5      215.29      181.78     19.32 o 
   1  25   5      111.60      110.87     17.15 o 
   2  25   5      119.30       89.33     17.48 o 
   3  25   5       16.04       -0.36     15.66 o 
  -5  26   5      177.25      167.68     26.36 o 
  -4  26   5       33.85        4.85     13.40 o 
  -3  26   5        0.58       -2.91     13.25 o 
  -2  26   5        0.17       -3.42     13.46 o 
  -1  26   5        0.24        9.13     15.84 o 
   0  26   5      210.40      201.56     21.13 o 
   1  26   5      205.07      196.48     21.44 o 
   2  26   5      344.15      406.89     38.59 o 
  -4  27   5      166.73      160.40     21.53 o 
  -3  27   5      281.31      248.51     26.29 o 
  -2  27   5      295.39      289.83     25.10 o 
  -1  27   5      365.53      356.46     34.77 o 
   0  27   5      329.16      325.05     25.71 o 
   1  27   5      270.56      248.08     24.08 o 
   2  27   5      110.09      110.20     29.61 o 
  -3  28   5        2.90       23.40     16.31 o 
  -2  28   5        0.02       20.12     20.33 o 
  -1  28   5        2.81        8.00     19.50 o 
   0  28   5       72.63       74.69     16.78 o 
   1  28   5       15.13       -8.15     20.64 o 
 -10   0   6      182.05      166.65     25.75 o 
  -9   0   6      511.67      500.35     34.93 o 
  -8   0   6      685.07      636.72     37.04 o 
  -7   0   6       16.37       37.92     12.74 o 
  -6   0   6       35.29       45.21     11.25 o 
  -5   0   6      784.34      860.70     39.44 o 
  -4   0   6      969.16      520.89     33.12 o 
  -3   0   6       26.74       31.09      7.23 o 
  -2   0   6       89.80      101.29      9.39 o 
   0   0   6      314.62      324.32     29.10 o 
   1   0   6     2204.77     2556.61    108.19 o 
   2   0   6     3027.16     3267.83    134.35 o 
   3   0   6      483.49      604.75     29.56 o 
   4   0   6     1024.41     1321.72     71.15 o 
   5   0   6     1211.43     1402.93     77.96 o 
   6   0   6      773.27      989.41     67.74 o 
 -10   1   6      291.00      274.36     20.34 o 
  -9   1   6      263.85      245.55     18.50 o 
  -8   1   6        9.83        8.68      9.06 o 
  -7   1   6        7.36        9.34      7.33 o 
  -6   1   6      122.35      109.29      8.22 o 
  -5   1   6       70.29       79.99      7.00 o 
  -4   1   6     1745.00     1738.03     66.41 o 
  -3   1   6     2248.31     2436.98     49.29 o 
  -2   1   6     2317.49     2442.03    109.30 o 
  -1   1   6     2305.18     2291.16    111.88 o 
   0   1   6     6330.22     7056.76    513.41 o 
   3   1   6      391.50      398.77     45.65 o 
   4   1   6      339.74      353.80     19.42 o 
   5   1   6        1.83        8.71     15.15 o 
   6   1   6        0.18       -7.29     15.98 o 
 -10   2   6       15.27        3.26     11.36 o 
  -9   2   6      297.69      263.43     18.54 o 
  -8   2   6      758.92      748.95     29.18 o 
  -7   2   6     1339.42     1267.07     33.23 o 
  -6   2   6      535.29      555.79     18.98 o 
  -5   2   6     1964.82     1997.42     38.87 o 
  -4   2   6     1454.03     1464.39     33.60 o 
  -3   2   6      587.27      632.99     40.92 o 
  -2   2   6        1.25        3.74      3.92 o 
  -1   2   6      153.67      164.93     13.10 o 
   0   2   6       90.61       95.16     14.05 o 
   2   2   6     2359.82     2573.29    110.93 o 
   3   2   6      889.50     1091.32     40.96 o 
   4   2   6     1197.00     1348.93     40.81 o 
   5   2   6      420.68      467.87     72.57 o 
   6   2   6      124.80      164.12     23.47 o 
 -10   3   6        6.52        3.40     11.43 o 
  -9   3   6      107.65      115.56     14.67 o 
  -8   3   6      196.06      179.25     15.19 o 
  -7   3   6      163.99      173.19     12.14 o 
  -6   3   6       19.40       23.42      6.47 o 
  -5   3   6      183.44      185.67     11.94 o 
  -4   3   6       72.52       90.15      7.95 o 
  -3   3   6      540.70      591.96     17.53 o 
  -2   3   6      844.19      878.36     21.67 o 
  -1   3   6     4301.67     4634.92    151.17 o 
   0   3   6     2401.19     2512.26    134.12 o 
   1   3   6     3319.35     2505.07    106.18 o 
   2   3   6      441.70      491.34     24.96 o 
   3   3   6      418.73      412.99     36.23 o 
   4   3   6       54.94       58.19     11.72 o 
   5   3   6        9.61       20.83     15.78 o 
   6   3   6      273.41      268.09     60.73 o 
 -10   4   6      279.73      277.27     21.30 o 
  -9   4   6      337.75      287.41     23.24 o 
  -8   4   6      292.50      285.22     20.63 o 
  -7   4   6      668.28      616.57     21.47 o 
  -6   4   6      859.56      820.28     24.16 o 
  -5   4   6      778.35      826.14     23.34 o 
  -4   4   6     1893.97     1943.40     42.30 o 
  -3   4   6      110.41      119.57     15.63 o 
  -2   4   6      664.25      655.51     37.51 o 
  -1   4   6     1459.66     1562.63     46.73 o 
   0   4   6      277.37      276.68     14.11 o 
   2   4   6      711.70      799.06     51.03 o 
   3   4   6     1388.14     1506.78     51.37 o 
   4   4   6      513.45      560.48     27.50 o 
   5   4   6      605.82      674.31     34.14 o 
   6   4   6      552.31      635.31     55.62 o 
 -10   5   6      484.48      530.11     27.39 o 
  -9   5   6       87.81      101.34     22.73 o 
  -8   5   6       40.84       33.18      8.87 o 
  -7   5   6      151.88      158.39     12.28 o 
  -6   5   6       64.99       60.60      8.35 o 
  -5   5   6      601.91      593.50     19.43 o 
  -4   5   6      639.25      662.28     19.93 o 
  -3   5   6     2550.24     2651.02     53.59 o 
  -2   5   6     1429.46     1503.04     32.92 o 
  -1   5   6     1166.95     1071.62     56.70 o 
   0   5   6     1850.88     2072.53     54.33 o 
   2   5   6      316.18      367.84     21.85 o 
   3   5   6       17.94       25.81     12.23 o 
   4   5   6       64.25       58.17     12.48 o 
   5   5   6       18.12       14.73     11.15 o 
   6   5   6       34.76       71.51     19.18 o 
 -10   6   6       86.88       85.99     14.69 o 
  -9   6   6      218.05      216.88     18.44 o 
  -8   6   6      975.36      879.22     28.05 o 
  -7   6   6      830.12      761.73     24.48 o 
  -6   6   6     1104.75     1114.64     30.12 o 
  -5   6   6     1678.71     1759.13     40.38 o 
  -4   6   6     2997.58     3173.57     63.97 o 
  -3   6   6      942.51      937.53     24.16 o 
  -2   6   6      459.76      526.33     16.09 o 
  -1   6   6      554.66      362.14     20.59 o 
   0   6   6       30.83       28.23     11.90 o 
   1   6   6      675.94      752.31     22.33 o 
   2   6   6      973.83     1149.78     41.82 o 
   3   6   6     1797.19     2115.56     66.58 o 
   4   6   6      789.88      899.05     38.73 o 
   5   6   6      460.16      531.76     31.43 o 
   6   6   6      227.04      258.78     27.68 o 
  -9   7   6       24.36       26.15     10.10 o 
  -8   7   6        2.84        7.08      8.37 o 
  -7   7   6        8.37        7.61      9.22 o 
  -6   7   6      224.28      227.20     16.97 o 
  -5   7   6      933.08      892.82     32.23 o 
  -4   7   6      433.75      513.97     23.00 o 
  -3   7   6      810.50      835.53     29.43 o 
  -2   7   6     3596.53     3861.31     76.04 o 
  -1   7   6     3612.48     4074.95     98.25 o 
   0   7   6     3203.59     3382.56     83.25 o 
   1   7   6     2233.76     2423.47     53.40 o 
   2   7   6      920.01      994.08     65.03 o 
   3   7   6      958.65      965.00     39.24 o 
   4   7   6      192.13      199.08     20.21 o 
   5   7   6        0.49        8.48     11.48 o 
   6   7   6       49.06       45.17     17.95 o 
  -9   8   6      209.66      193.70     15.92 o 
  -8   8   6      378.72      348.37     22.51 o 
  -7   8   6      548.92      492.01     44.47 o 
  -6   8   6      934.33      906.59     33.89 o 
  -5   8   6     1235.32     1248.36     40.59 o 
  -4   8   6       39.31       62.21     10.46 o 
  -3   8   6     2745.50     2978.56     76.67 o 
  -2   8   6     1127.79     1228.55     28.95 o 
  -1   8   6      165.22      161.38     12.79 o 
   0   8   6        0.86        3.80      5.27 o 
   1   8   6       76.10      112.28     10.03 o 
   2   8   6     1034.10     1102.62     41.59 o 
   3   8   6      235.83      255.26     20.86 o 
   4   8   6      740.35      805.76     37.15 o 
   5   8   6      511.33      602.07     33.83 o 
   6   8   6      119.96      117.42     17.29 o 
  -9   9   6       40.50       29.64     10.27 o 
  -8   9   6       22.23       27.32     12.11 o 
  -7   9   6       23.57       23.32     10.43 o 
  -6   9   6      177.99      185.23     16.10 o 
  -5   9   6        2.78        7.86      8.40 o 
  -4   9   6      990.86     1065.25     36.04 o 
  -3   9   6     1710.95     1803.45     52.00 o 
  -2   9   6     1222.82     1269.48     80.36 o 
  -1   9   6     1112.45     1003.20     78.16 o 
   0   9   6     2645.90     2817.68     72.41 o 
   1   9   6     1145.38     1214.62     32.04 o 
   2   9   6     2775.40     3132.42     98.67 o 
   3   9   6       82.34       71.69     14.01 o 
   4   9   6       59.05       32.95     12.02 o 
   5   9   6        0.14        3.46     10.48 o 
   6   9   6       17.14       14.87     15.87 o 
  -9  10   6      338.90      335.23     24.14 o 
  -8  10   6      288.17      260.73     21.06 o 
  -7  10   6      307.91      311.47     36.89 o 
  -6  10   6      606.35      616.35     27.80 o 
  -5  10   6       24.51       30.39      9.86 o 
  -4  10   6      254.30      266.55     17.02 o 
  -3  10   6      583.42      608.59     25.31 o 
  -2  10   6      147.46      168.89     16.46 o 
  -1  10   6        4.64        0.02      4.75 o 
   0  10   6      241.94      257.97     15.77 o 
   1  10   6        2.21        5.20      5.51 o 
   2  10   6        6.85       19.29      9.39 o 
   3  10   6      450.52      498.93     27.67 o 
   4  10   6       72.64       78.93     16.22 o 
   5  10   6      147.48      110.26     24.30 o 
   6  10   6      238.50      204.16     35.70 o 
  -9  11   6        6.26       -2.39     12.15 o 
  -8  11   6       52.67       45.13     12.78 o 
  -7  11   6      377.98      349.69     21.61 o 
  -6  11   6       26.77       30.05     10.42 o 
  -5  11   6      944.45      981.01     35.53 o 
  -4  11   6      288.10      325.95     19.02 o 
  -3  11   6      372.27      411.86     21.02 o 
  -2  11   6      652.28      763.02     39.16 o 
  -1  11   6     1522.69     1602.76     47.01 o 
   0  11   6     1537.32     1737.80     49.93 o 
   1  11   6      322.96      375.69     16.73 o 
   2  11   6     1107.32     1202.39     35.85 o 
   3  11   6      220.91      242.91     20.73 o 
   4  11   6        7.96       12.09      9.73 o 
   5  11   6        5.58        1.02     11.48 o 
   6  11   6       52.77       60.93     27.50 o 
  -9  12   6       13.84        3.48     12.78 o 
  -8  12   6       89.92       79.48     28.69 o 
  -7  12   6      399.14      410.40     24.25 o 
  -6  12   6      107.59      100.73     14.41 o 
  -5  12   6       99.72      123.23     14.70 o 
  -4  12   6      232.84      242.99     17.44 o 
  -3  12   6      857.20      932.96     34.02 o 
  -2  12   6      937.52     1084.71     36.88 o 
  -1  12   6      131.97      140.36     22.52 o 
   0  12   6     1269.87     1380.69     35.98 o 
   1  12   6      722.22      849.08     26.38 o 
   2  12   6      152.70      170.90     13.45 o 
   3  12   6      794.55      853.44     37.69 o 
   4  12   6      473.78      488.04     29.29 o 
   5  12   6      348.05      423.30     30.27 o 
   6  12   6      123.91       72.85     29.36 o 
  -9  13   6        0.53       -2.89     16.05 o 
  -8  13   6       31.92       49.11     14.61 o 
  -7  13   6        6.23        6.27     10.71 o 
  -6  13   6       26.98       32.42     11.74 o 
  -5  13   6      836.61      805.79     33.13 o 
  -4  13   6       79.63       87.72     13.12 o 
  -3  13   6      193.44      210.76     15.91 o 
  -2  13   6     1002.35     1101.12     37.62 o 
  -1  13   6      371.66      430.79     21.47 o 
   0  13   6       38.83       54.94      9.04 o 
   1  13   6     2683.18     2792.50     62.30 o 
   2  13   6      650.68      708.82     24.78 o 
   3  13   6      242.70      268.21     22.07 o 
   4  13   6        5.92        8.81     10.69 o 
   5  13   6        0.06        7.34     14.39 o 
   6  13   6       22.96       17.49     23.94 o 
  -9  14   6      178.75      196.62     25.85 o 
  -8  14   6      492.49      499.71     28.78 o 
  -7  14   6      302.85      303.97     22.53 o 
  -6  14   6      511.74      572.00     29.56 o 
  -5  14   6       99.90      117.18     14.48 o 
  -4  14   6        4.38       10.65      9.28 o 
  -3  14   6      194.28      255.45     18.29 o 
  -2  14   6       42.53       59.88     11.23 o 
  -1  14   6      438.14      441.04     21.64 o 
   0  14   6       20.34       19.72      7.36 o 
   1  14   6        3.95       10.69      6.61 o 
   2  14   6       37.17       31.06     11.27 o 
   3  14   6      267.05      307.86     32.35 o 
   4  14   6      316.17      345.90     26.44 o 
   5  14   6      116.36       50.52     48.39 o 
  -8  15   6       96.72      112.03     17.63 o 
  -7  15   6        0.16       12.28     11.92 o 
  -6  15   6       91.82       96.35     15.46 o 
  -5  15   6      173.06      202.81     19.12 o 
  -4  15   6       70.92       63.31     13.22 o 
  -3  15   6       76.87      101.25     13.71 o 
  -2  15   6      410.94      441.83     38.08 o 
  -1  15   6     1375.90     1404.30     44.93 o 
   0  15   6      626.30      614.25     22.67 o 
   1  15   6       11.36       15.48      6.91 o 
   2  15   6      181.94      144.80     13.45 o 
   3  15   6       69.96       63.49     15.23 o 
   4  15   6        0.76        9.43     14.17 o 
   5  15   6       10.17        2.00     14.45 o 
  -8  16   6        1.18        5.04     13.49 o 
  -7  16   6      149.47      163.93     18.92 o 
  -6  16   6      828.28      817.51     35.15 o 
  -5  16   6       78.78       80.82     14.10 o 
  -4  16   6        5.86       17.24     11.40 o 
  -3  16   6      296.96      290.63     20.30 o 
  -2  16   6      389.48      355.24     21.00 o 
  -1  16   6        1.52       -2.02      8.71 o 
   0  16   6      124.49      161.12     12.85 o 
   1  16   6       50.29       37.44      9.60 o 
   2  16   6       89.66       85.22     11.90 o 
   3  16   6      326.33      294.77     24.10 o 
   5  16   6      172.36       56.32     66.50 o 
  -8  17   6       25.93       35.39     17.23 o 
  -7  17   6        0.05       10.20     12.29 o 
  -6  17   6       63.82       52.40     14.19 o 
  -5  17   6       50.96       58.34     13.50 o 
  -4  17   6        9.61       13.14     10.58 o 
  -3  17   6        1.85       -0.30      9.80 o 
  -2  17   6        3.85        4.60     10.08 o 
  -1  17   6      172.79      203.45     17.51 o 
   0  17   6      132.61      143.67     13.22 o 
   1  17   6       14.20        9.71      6.99 o 
   2  17   6      222.32      232.87     16.61 o 
   3  17   6      141.55      139.79     14.91 o 
   4  17   6       13.12        9.27     14.73 o 
   5  17   6       45.46       42.51     26.16 o 
  -8  18   6        8.48       15.32     17.70 o 
  -7  18   6       77.64       71.23     15.88 o 
  -6  18   6        1.58        4.98     12.56 o 
  -5  18   6      341.10      357.99     24.06 o 
  -4  18   6        2.79       -4.07      9.65 o 
  -3  18   6       12.51        4.15     10.12 o 
  -2  18   6       22.67       19.47     10.65 o 
  -1  18   6        0.04        3.19     10.22 o 
   0  18   6        6.30        1.97      8.38 o 
   1  18   6       17.52       15.96      8.80 o 
   2  18   6      288.24      288.66     18.27 o 
   3  18   6      104.32      120.70     22.60 o 
   4  18   6       86.38       29.94     38.88 o 
  -7  19   6        0.73       -5.75     12.53 o 
  -6  19   6      145.91      160.03     19.14 o 
  -5  19   6      387.96      414.12     40.71 o 
  -4  19   6      182.95      198.37     19.06 o 
  -3  19   6        1.20       -6.68     13.44 o 
  -2  19   6      961.05      887.73     36.37 o 
  -1  19   6      407.10      432.13     24.88 o 
   0  19   6       77.88      109.10     12.74 o 
   1  19   6       19.13       13.76      9.53 o 
   2  19   6        4.30       -4.77      8.39 o 
   3  19   6        9.03       -0.10     10.35 o 
   4  19   6      125.14       55.24     64.67 o 
  -7  20   6       24.31       20.17     17.90 o 
  -6  20   6       93.92      105.45     17.60 o 
  -5  20   6        0.51        1.04     12.85 o 
  -4  20   6        4.95        3.17     12.08 o 
  -3  20   6        6.89        0.99     11.23 o 
  -2  20   6       64.83       67.58     14.45 o 
  -1  20   6       16.80       19.88     11.44 o 
   0  20   6        0.02       -1.87      8.55 o 
   1  20   6       12.01       21.33     10.27 o 
   2  20   6       24.90       25.58     13.35 o 
   3  20   6       22.43       22.84     11.21 o 
   4  20   6      132.36       38.89     64.70 o 
  -7  21   6       63.02       68.93     22.03 o 
  -6  21   6        1.28       -1.78     13.44 o 
  -5  21   6       11.94        8.25     13.46 o 
  -4  21   6        3.81        3.94     12.75 o 
  -3  21   6       59.23       78.76     14.65 o 
  -2  21   6      102.66      124.30     18.78 o 
  -1  21   6      284.18      315.54     22.47 o 
   0  21   6      211.85      255.31     17.85 o 
   1  21   6      363.13      402.13     21.40 o 
   2  21   6      156.65      190.68     20.67 o 
   3  21   6      146.34      142.15     20.29 o 
   4  21   6       31.49       19.76     24.35 o 
  -6  22   6       32.24       24.35     18.99 o 
  -5  22   6       91.86      115.22     18.30 o 
  -4  22   6       62.02       57.49     15.06 o 
  -3  22   6        0.11      -11.42     11.42 o 
  -2  22   6        2.20        0.83     11.54 o 
  -1  22   6       14.58        6.10     12.83 o 
   0  22   6       19.27       17.52     10.55 o 
   1  22   6        6.64       16.69     12.76 o 
   2  22   6        0.05       -6.62     13.36 o 
   3  22   6        3.12        7.10     14.61 o 
  -6  23   6        6.77       10.94     18.16 o 
  -5  23   6       63.12       51.10     15.53 o 
  -4  23   6      210.84      226.09     22.80 o 
  -3  23   6       72.67       78.20     16.78 o 
  -2  23   6       40.24       27.32     13.26 o 
  -1  23   6       31.29       23.56     13.35 o 
   0  23   6        0.71       -8.95      8.95 o 
   1  23   6       16.92        8.95     13.11 o 
   2  23   6       78.52      110.28     18.83 o 
   3  23   6        9.19        8.49     15.07 o 
  -5  24   6        0.10        8.31     17.49 o 
  -4  24   6        9.03       15.07     14.30 o 
  -3  24   6        0.88       -0.99     12.72 o 
  -2  24   6       73.68       77.67     16.21 o 
  -1  24   6       18.30        6.55     12.80 o 
   0  24   6       28.91       43.13     14.08 o 
   1  24   6       19.14       27.46     14.27 o 
   2  24   6        0.07       -6.12     13.65 o 
  -5  25   6        7.17       21.62     19.35 o 
  -4  25   6        0.04       -3.34     16.66 o 
  -3  25   6       14.82       -5.05     13.50 o 
  -2  25   6        0.33       -0.65     12.78 o 
  -1  25   6       48.48       39.03     14.61 o 
   0  25   6        0.47       -4.23     12.99 o 
   1  25   6       45.54       43.16     15.59 o 
   2  25   6       12.66        7.58     23.68 o 
  -4  26   6        1.88       -1.55     17.54 o 
  -3  26   6        8.42       -3.00     14.10 o 
  -2  26   6       59.68       66.11     16.51 o 
  -1  26   6        0.86       -4.70     17.03 o 
   0  26   6        0.64       -6.54     12.63 o 
   1  26   6       15.05       23.19     15.83 o 
  -3  27   6        4.40        4.70     16.66 o 
  -2  27   6        6.45        1.70     13.70 o 
  -1  27   6       16.92       15.43     19.09 o 
   0  27   6       26.44       14.76     21.93 o 
  -9   1   7       27.91       31.68     11.61 o 
  -8   1   7        5.09        0.46      8.46 o 
  -7   1   7      143.36      135.31     13.58 o 
  -6   1   7        0.13       -0.29      6.27 o 
  -5   1   7        8.81       15.11      5.42 o 
  -4   1   7      157.03      180.50     10.05 o 
  -3   1   7        8.63        7.40      4.60 o 
  -2   1   7       48.94       38.27      8.70 o 
  -1   1   7      183.56      202.12     12.73 o 
   0   1   7        0.06        5.14      9.49 o 
   1   1   7       42.68       58.07     13.61 o 
   2   1   7       15.25       22.16     12.60 o 
   3   1   7       16.04       17.22     13.99 o 
   4   1   7       45.61       49.83     17.33 o 
   5   1   7       42.79       64.09     20.02 o 
  -9   2   7        2.14        0.72      8.93 o 
  -8   2   7        0.95       -3.99      8.07 o 
  -7   2   7      122.65      114.49     12.33 o 
  -6   2   7        0.13        0.80      5.87 o 
  -5   2   7        3.18        1.53      4.89 o 
  -4   2   7      119.90      110.37      8.24 o 
  -3   2   7        9.69       16.00      4.99 o 
  -2   2   7       15.54       23.76      4.86 o 
  -1   2   7        2.70        5.78      5.60 o 
   0   2   7      391.84      344.54     30.23 o 
   1   2   7        0.30       -2.70      9.12 o 
   2   2   7       47.48       23.78     29.20 o 
   3   2   7       74.86       99.64     18.75 o 
   4   2   7       12.09       14.86     14.23 o 
   5   2   7      140.29      178.30     22.78 o 
  -9   3   7        5.61        6.27     10.09 o 
  -8   3   7        1.05       -5.95      8.47 o 
  -7   3   7        0.04        6.83      6.91 o 
  -6   3   7        0.76        3.66      6.17 o 
  -5   3   7       92.68       96.25      9.31 o 
  -4   3   7     1070.56     1067.26     27.58 o 
  -3   3   7       19.25       14.12      4.91 o 
  -2   3   7       53.45       51.98      8.24 o 
  -1   3   7      460.46      546.72     30.84 o 
   1   3   7        0.40       -1.36      8.92 o 
   2   3   7        3.61        0.42     11.31 o 
   3   3   7       99.14      113.88     18.57 o 
   4   3   7       51.95       65.67     13.45 o 
   5   3   7       20.16       29.89     17.16 o 
  -9   4   7        0.40       -0.20     10.96 o 
  -8   4   7        7.80        6.67      8.92 o 
  -7   4   7        4.54        5.29      7.25 o 
  -6   4   7      258.22      265.58     14.31 o 
  -5   4   7      885.59      933.47     26.33 o 
  -4   4   7     1911.68     1957.29     38.45 o 
  -3   4   7       69.41       62.40      8.63 o 
  -2   4   7       50.07       54.03      6.38 o 
  -1   4   7      713.84      653.64     35.08 o 
   0   4   7        2.10        7.53      9.91 o 
   1   4   7      193.85      202.45     27.81 o 
   2   4   7       11.58        5.61     10.19 o 
   3   4   7       86.12       83.09     12.51 o 
   4   4   7        4.32       -0.28     11.03 o 
   5   4   7        3.79       -5.12     15.13 o 
  -9   5   7       47.12       36.18     11.51 o 
  -8   5   7       34.71       37.91      9.62 o 
  -7   5   7       21.62       15.37      7.29 o 
  -6   5   7        0.02       -3.57      6.29 o 
  -5   5   7       14.51       10.40      6.36 o 
  -4   5   7       94.50      108.34      8.30 o 
  -3   5   7      245.84      234.96     11.62 o 
  -2   5   7      366.89      339.46     14.59 o 
  -1   5   7       89.38       99.97     14.63 o 
   2   5   7       99.88      147.82     26.00 o 
   3   5   7      296.29      344.73     24.51 o 
   4   5   7       25.21       26.58     12.27 o 
   5   5   7        0.61        2.64     16.31 o 
  -9   6   7      123.27      134.88     15.56 o 
  -8   6   7       85.25       78.58     11.06 o 
  -7   6   7       46.29       43.52      9.15 o 
  -6   6   7      145.16      162.16     12.40 o 
  -5   6   7      885.35      897.56     25.89 o 
  -4   6   7       45.25       52.89      7.72 o 
  -3   6   7       47.07       47.84      7.07 o 
  -2   6   7      114.24       74.81     11.45 o 
  -1   6   7      837.08      865.97     29.49 o 
   0   6   7        4.66        0.40      9.14 o 
   1   6   7       31.92       23.65     32.14 o 
   2   6   7       96.88      100.40     14.90 o 
   3   6   7        4.86        9.84      9.60 o 
   4   6   7       57.59       70.69     15.63 o 
   5   6   7       62.74       40.21     19.32 o 
  -9   7   7       47.33       64.42     13.11 o 
  -8   7   7       32.20       30.87      9.44 o 
  -7   7   7       89.38       88.08     11.11 o 
  -6   7   7      648.53      642.12     22.37 o 
  -5   7   7       41.36       48.17      9.34 o 
  -4   7   7      185.56      196.53     16.35 o 
  -3   7   7      391.30      354.82     14.06 o 
  -2   7   7       21.27       20.29     11.50 o 
  -1   7   7      648.68      752.67     27.47 o 
   0   7   7      978.35     1059.28     33.94 o 
   1   7   7        2.79       -0.53      9.52 o 
   2   7   7      670.66      740.47     34.16 o 
   3   7   7      349.23      343.75     24.88 o 
   4   7   7       55.75       66.20     16.44 o 
   5   7   7        0.02      -11.18     11.18 o 
  -9   8   7       11.21        7.80      9.22 o 
  -8   8   7       38.36       33.13      9.98 o 
  -7   8   7        2.39       -1.47      7.49 o 
  -6   8   7      257.31      268.10     14.82 o 
  -5   8   7     1325.59     1383.41     35.33 o 
  -4   8   7      234.03      238.88     13.11 o 
  -3   8   7        2.31        3.21      5.73 o 
  -2   8   7       79.80       48.53      8.54 o 
  -1   8   7      182.93      177.82     13.68 o 
   0   8   7       12.92        9.91      7.91 o 
   2   8   7     1530.03     1744.80     59.70 o 
   3   8   7      238.61      227.12     21.05 o 
   4   8   7       56.65       54.42     14.15 o 
   5   8   7      159.75      175.74     19.13 o 
  -9   9   7       22.53       20.38     10.56 o 
  -8   9   7        0.54        5.37      8.59 o 
  -7   9   7       10.98       15.81      8.70 o 
  -6   9   7      136.82      162.40     16.04 o 
  -5   9   7      577.64      566.89     26.57 o 
  -4   9   7       88.28       89.63      9.57 o 
  -3   9   7       11.14       10.77      5.93 o 
  -2   9   7      111.75      136.22     13.20 o 
  -1   9   7      364.39      342.20     18.08 o 
   0   9   7      256.16      264.50     16.56 o 
   1   9   7       15.59       14.75     10.55 o 
   2   9   7      622.57      656.83     33.14 o 
   3   9   7       30.03       23.09     11.21 o 
   4   9   7      108.96       69.41     17.81 o 
   5   9   7        0.14       -2.43     11.30 o 
  -9  10   7        7.34       10.29     10.00 o 
  -8  10   7       54.89       39.36     10.17 o 
  -7  10   7      205.74      195.14     18.85 o 
  -6  10   7      272.17      274.26     20.32 o 
  -5  10   7      110.42      116.67     14.96 o 
  -4  10   7      312.88      309.16     19.17 o 
  -3  10   7        6.20        1.24      5.86 o 
  -2  10   7       55.23       64.22     10.50 o 
  -1  10   7       81.87       93.31     11.48 o 
   0  10   7      173.65      204.66     15.24 o 
   2  10   7        3.41        6.93     10.03 o 
   3  10   7       34.58       21.55     12.02 o 
   4  10   7      136.35      116.34     19.72 o 
   5  10   7      105.26       95.63     19.90 o 
  -9  11   7      157.07      149.78     15.09 o 
  -8  11   7       38.09       24.58     12.67 o 
  -7  11   7       79.23       73.82     14.75 o 
  -6  11   7       46.78       47.97     12.26 o 
  -5  11   7       64.00       74.25     13.15 o 
  -4  11   7      265.28      296.58     20.64 o 
  -3  11   7      235.27      201.18     16.16 o 
  -2  11   7      697.74      693.14     28.14 o 
  -1  11   7      862.51      811.26     55.95 o 
   0  11   7      651.48      695.75     47.05 o 
   1  11   7      395.83      405.72     25.89 o 
   2  11   7       59.09       63.79     14.23 o 
   3  11   7       62.89       39.55     15.70 o 
   4  11   7      100.76      112.82     18.90 o 
   5  11   7        0.51       -8.51     14.24 o 
  -9  12   7      116.94      112.22     22.29 o 
  -8  12   7       42.64       50.59     16.41 o 
  -7  12   7        5.18       10.57     11.24 o 
  -6  12   7      383.29      375.50     23.19 o 
  -5  12   7      876.71      929.70     36.74 o 
  -4  12   7      707.74      799.27     40.42 o 
  -3  12   7      490.36      509.47     24.76 o 
  -2  12   7      157.00      161.23     14.96 o 
  -1  12   7       82.70       83.65     11.39 o 
   0  12   7       14.93        5.89      6.95 o 
   1  12   7      361.32      438.87     19.53 o 
   2  12   7       68.51       79.73     15.82 o 
   3  12   7       62.75       75.77     17.27 o 
   4  12   7      161.30      195.11     22.89 o 
   5  12   7       49.02       48.34     18.22 o 
  -8  13   7       32.23       35.75     14.40 o 
  -7  13   7      165.78      167.33     18.32 o 
  -6  13   7       52.90       64.07     14.19 o 
  -5  13   7       25.39       21.98     10.97 o 
  -4  13   7      186.45      221.58     18.05 o 
  -3  13   7      384.36      469.35     24.35 o 
  -2  13   7      265.15      274.78     18.66 o 
  -1  13   7      445.97      520.84     24.36 o 
   0  13   7     1604.84     1611.28     51.70 o 
   1  13   7      619.62      692.56     24.86 o 
   2  13   7      160.31      144.45     19.48 o 
   3  13   7       98.34       83.64     17.29 o 
   4  13   7       17.75       20.22     12.09 o 
   5  13   7        5.16        4.59     23.58 o 
  -8  14   7       58.20       51.38     16.33 o 
  -7  14   7      118.45      109.51     17.31 o 
  -6  14   7      109.60      107.81     16.19 o 
  -5  14   7      178.58      175.19     17.97 o 
  -4  14   7      502.93      514.95     26.72 o 
  -3  14   7      388.25      401.54     22.83 o 
  -2  14   7      712.10      748.83     30.82 o 
  -1  14   7       10.06        5.86      8.79 o 
   0  14   7      138.48      168.06     16.38 o 
   1  14   7       12.86       14.63      7.82 o 
   2  14   7      184.62      199.61     22.01 o 
   3  14   7       47.14       27.31     14.51 o 
   4  14   7      100.41      105.59     19.81 o 
  -8  15   7      272.60      257.76     29.72 o 
  -7  15   7       80.76       55.90     15.52 o 
  -6  15   7       17.18       22.12     12.50 o 
  -5  15   7       70.92      100.13     15.37 o 
  -4  15   7      154.73      159.70     17.16 o 
  -3  15   7      391.91      429.22     33.43 o 
  -2  15   7      290.94      342.38     21.85 o 
  -1  15   7     1019.94     1027.06     37.50 o 
   0  15   7      234.52      259.85     18.81 o 
   1  15   7      492.70      512.89     22.12 o 
   2  15   7      128.78      128.38     19.13 o 
   3  15   7        5.90       -1.51      9.86 o 
   4  15   7        0.45        9.66     12.42 o 
  -8  16   7       92.27       58.46     21.20 o 
  -7  16   7      383.27      360.22     25.91 o 
  -6  16   7        8.76       18.92     13.06 o 
  -5  16   7      555.92      579.78     29.91 o 
  -4  16   7      807.04      800.51     34.34 o 
  -3  16   7      523.32      561.84     28.49 o 
  -2  16   7       25.65       61.40     12.55 o 
  -1  16   7       40.12       56.21     12.05 o 
   0  16   7      140.17      183.05     17.39 o 
   1  16   7        1.37       12.95      8.06 o 
   2  16   7      175.78      185.30     21.59 o 
   3  16   7      124.18       98.71     19.31 o 
   4  16   7      123.50       46.30     52.01 o 
  -7  17   7       38.33       47.05     19.66 o 
  -6  17   7       70.82       79.28     16.14 o 
  -5  17   7       20.93       29.32     13.24 o 
  -4  17   7       24.01       41.78     12.64 o 
  -3  17   7      223.63      237.06     20.46 o 
  -2  17   7      651.19      730.32     32.44 o 
  -1  17   7      592.30      629.37     28.89 o 
   0  17   7      299.43      335.53     21.84 o 
   1  17   7     1632.26     1680.18     89.37 o 
   2  17   7      316.35      304.51     26.45 o 
   3  17   7       50.05       27.13     13.49 o 
   4  17   7        4.02       -3.51     21.67 o 
  -7  18   7      302.00      285.16     30.75 o 
  -6  18   7      896.28      873.37     38.89 o 
  -5  18   7      271.74      273.92     22.16 o 
  -4  18   7      641.69      630.12     31.54 o 
  -3  18   7     1120.85     1041.76     40.49 o 
  -2  18   7      474.91      485.65     26.67 o 
  -1  18   7       65.16       59.44     12.79 o 
   0  18   7        3.28        1.46     10.33 o 
   1  18   7      172.48      156.10     15.07 o 
   2  18   7      108.43      121.63     19.84 o 
   3  18   7      136.90      153.80     33.02 o 
  -7  19   7      111.72      138.43     25.49 o 
  -6  19   7       35.67       43.14     15.14 o 
  -5  19   7        6.32       12.65     13.27 o 
  -4  19   7      139.78      149.84     22.73 o 
  -3  19   7      388.73      416.63     25.94 o 
  -2  19   7      903.40      974.59     39.55 o 
  -1  19   7      604.23      668.90     50.48 o 
   0  19   7      549.62      617.47     30.45 o 
   1  19   7       35.19       45.40     11.59 o 
   2  19   7      458.22      482.86     24.45 o 
   3  19   7       71.34       21.75     35.86 o 
  -6  20   7      407.88      412.03     33.95 o 
  -5  20   7       62.35       49.20     16.05 o 
  -4  20   7      597.44      621.05     32.08 o 
  -3  20   7      628.44      668.41     33.31 o 
  -2  20   7      198.63      229.02     35.55 o 
  -1  20   7        0.67        1.20     11.24 o 
   0  20   7      123.71      124.69     17.00 o 
   1  20   7       24.66       22.55     11.17 o 
   2  20   7       76.80       73.89     17.07 o 
   3  20   7      215.67      241.35     38.33 o 
  -6  21   7        0.61       -2.48     17.54 o 
  -5  21   7        0.20       -4.98     14.03 o 
  -4  21   7       19.70       12.55     14.42 o 
  -3  21   7      367.12      360.65     25.20 o 
  -2  21   7      652.88      678.40     33.15 o 
  -1  21   7      496.66      448.28     27.05 o 
   0  21   7      228.09      250.35     30.05 o 
   1  21   7      417.68      435.88     23.57 o 
   2  21   7      250.51      229.92     23.39 o 
  -6  22   7      159.21      162.00     27.45 o 
  -5  22   7      473.92      459.44     35.86 o 
  -4  22   7      246.03      236.33     22.28 o 
  -3  22   7      321.50      331.03     25.06 o 
  -2  22   7      188.92      205.91     21.09 o 
  -1  22   7        2.29       10.34     13.38 o 
   0  22   7        8.47       10.21     13.07 o 
   1  22   7       33.15       66.25     14.01 o 
   2  22   7      145.16      147.70     21.30 o 
  -5  23   7       74.32       61.45     22.08 o 
  -4  23   7        4.81       -8.54     13.23 o 
  -3  23   7       79.58      106.79     18.97 o 
  -2  23   7      838.17      807.60     38.00 o 
  -1  23   7      295.25      311.53     34.72 o 
   0  23   7      173.25      195.80     20.84 o 
   1  23   7      326.52      375.52     26.85 o 
  -4  24   7      291.49      252.60     28.43 o 
  -3  24   7      242.69      213.24     33.41 o 
  -2  24   7       31.35       31.63     13.99 o 
  -1  24   7        0.99       13.70     13.63 o 
   0  24   7       35.26       47.65     15.95 o 
   1  24   7        2.91       -1.14     23.68 o 
  -3  25   7      334.05      325.25     31.78 o 
  -2  25   7      188.59      174.11     22.75 o 
  -1  25   7      462.95      455.30     30.39 o 
  -9   0   8      143.77      137.34     22.80 o 
  -8   0   8        2.07        7.33     12.54 o 
  -7   0   8      608.47      613.76     36.27 o 
  -6   0   8     2171.96     2225.85     82.76 o 
  -5   0   8      701.89      673.84     39.21 o 
  -4   0   8      508.41      516.36     23.10 o 
  -3   0   8      104.26      103.58     11.37 o 
  -2   0   8      915.17      922.18     53.66 o 
  -1   0   8     1154.64      934.93     54.79 o 
   0   0   8        0.63       -0.15     14.29 o 
   1   0   8      113.50      158.50     26.31 o 
   2   0   8      204.12      190.53     29.46 o 
   3   0   8        1.34        1.81     17.85 o 
   4   0   8      117.57      148.33     32.76 o 
  -9   1   8      199.37      165.35     16.88 o 
  -8   1   8      172.82      153.74     15.63 o 
  -7   1   8      261.45      244.55     16.68 o 
  -6   1   8      113.63      138.81     12.06 o 
  -5   1   8        2.20        3.76      6.23 o 
  -4   1   8      182.61      188.40     10.44 o 
  -3   1   8       67.73       62.67      7.16 o 
  -2   1   8      315.69      371.08     23.63 o 
  -1   1   8     2132.98     2313.32     73.71 o 
   0   1   8      500.37      571.83     30.15 o 
   1   1   8      172.22      177.39     24.61 o 
   2   1   8      395.44      277.11     32.92 o 
   3   1   8      279.31      325.61     26.94 o 
   4   1   8      346.75      369.06     29.44 o 
  -9   2   8       18.10       12.28     10.76 o 
  -8   2   8      163.69      154.60     15.55 o 
  -7   2   8      350.18      343.75     19.75 o 
  -6   2   8     1185.90     1144.59     31.93 o 
  -5   2   8     1825.80     1937.33     41.32 o 
  -4   2   8     1730.62     1805.82     41.29 o 
  -3   2   8     1130.28     1199.78     30.03 o 
  -2   2   8      535.84      482.94     40.70 o 
  -1   2   8       22.83       19.10     11.30 o 
   0   2   8        9.04        2.23     10.08 o 
   1   2   8       19.04       32.63     13.51 o 
   2   2   8       60.06       56.60     20.90 o 
   3   2   8      536.75      619.63     35.53 o 
   4   2   8      460.88      607.60     37.12 o 
  -9   3   8      196.63      188.67     17.74 o 
  -8   3   8      105.72      109.61     20.48 o 
  -7   3   8      206.65      203.43     15.97 o 
  -6   3   8       18.32       19.17      7.98 o 
  -5   3   8      239.06      254.82     13.96 o 
  -4   3   8       72.88       89.69      8.81 o 
  -3   3   8      693.86      720.19     48.21 o 
  -2   3   8      810.51      895.97     48.10 o 
  -1   3   8      869.95      729.95    121.53 o 
   1   3   8      443.80      312.14     33.38 o 
   3   3   8     1205.41     1408.40     79.76 o 
   4   3   8      241.78      177.19     22.75 o 
  -9   4   8      124.25      125.80     16.33 o 
  -8   4   8      174.15      166.52     16.05 o 
  -7   4   8      183.23      182.59     13.80 o 
  -6   4   8      809.90      845.27     26.64 o 
  -5   4   8     1369.67     1298.27     33.63 o 
  -4   4   8       13.58       20.52      6.22 o 
  -3   4   8      217.69      230.89     11.36 o 
  -2   4   8      548.36      557.79     23.54 o 
   0   4   8        3.51        2.85     10.37 o 
   1   4   8       15.31       23.17     13.54 o 
   2   4   8      158.33      188.72     21.76 o 
   3   4   8       33.61       33.67     16.76 o 
   4   4   8      157.03      194.82     36.99 o 
  -9   5   8      114.58      106.43     18.55 o 
  -8   5   8      189.11      191.25     16.61 o 
  -7   5   8      374.22      361.54     17.90 o 
  -6   5   8       54.90       57.92     10.03 o 
  -5   5   8       24.53       27.32      8.08 o 
  -4   5   8      814.07      792.05     38.06 o 
  -3   5   8      385.37      354.98     35.83 o 
  -2   5   8      733.68      427.30     25.23 o 
  -1   5   8     1015.78      582.90     42.15 o 
   2   5   8     1095.86      393.14     38.23 o 
   4   5   8      264.70      313.73     29.60 o 
  -9   6   8       72.43       71.19     14.00 o 
  -8   6   8      152.85      135.41     13.69 o 
  -7   6   8      921.15      906.85     29.17 o 
  -6   6   8      860.20      900.96     28.00 o 
  -5   6   8      596.01      606.11     21.47 o 
  -4   6   8      839.84      839.77     24.70 o 
  -3   6   8      883.42      889.94     34.49 o 
  -2   6   8      426.30      382.25     60.00 o 
  -1   6   8       91.97      107.68     21.46 o 
   0   6   8        4.93        8.28     10.32 o 
   1   6   8       76.57       41.05     46.98 o 
   2   6   8        9.71       18.11     13.83 o 
   3   6   8       27.71       43.09     16.94 o 
   4   6   8      110.10       39.87     25.62 o 
  -9   7   8      169.73      182.16     18.31 o 
  -8   7   8      278.32      291.08     20.05 o 
  -7   7   8      108.39      142.89     13.18 o 
  -6   7   8      144.06      172.63     15.42 o 
  -5   7   8       17.10       16.40      7.74 o 
  -4   7   8       90.60       90.46      9.84 o 
  -3   7   8      505.57      530.58     24.33 o 
  -2   7   8      540.76      541.61     75.17 o 
  -1   7   8      713.33      754.08     28.39 o 
   3   7   8      440.02      440.29     59.41 o 
   4   7   8       86.07       82.23     19.89 o 
  -9   8   8        9.86        2.94     11.33 o 
  -8   8   8      125.57      116.88     13.13 o 
  -7   8   8      303.74      303.53     17.84 o 
  -6   8   8      551.02      512.59     26.31 o 
  -5   8   8      647.39      678.37     23.15 o 
  -4   8   8     1355.45     1404.82     35.18 o 
  -3   8   8      956.41      824.83     92.07 o 
  -2   8   8      546.93      384.73     24.61 o 
  -1   8   8      441.62      375.75     27.11 o 
   1   8   8      117.27       58.47     54.64 o 
   2   8   8       40.05       43.98     15.61 o 
   3   8   8      134.54      113.65     59.07 o 
   4   8   8       19.68       11.41     12.71 o 
  -8   9   8       31.34       18.82      9.79 o 
  -7   9   8        8.60        9.83      8.91 o 
  -6   9   8        0.23        3.21      7.90 o 
  -5   9   8      293.91      284.89     15.58 o 
  -4   9   8      193.25      194.34     12.72 o 
  -3   9   8      458.86      414.11     38.51 o 
  -2   9   8      623.07      604.76     26.15 o 
  -1   9   8       24.32       15.05     10.84 o 
   2   9   8      185.25      225.26     32.71 o 
   3   9   8      147.87      157.81     20.79 o 
   4   9   8       89.66      100.66     20.43 o 
  -8  10   8      472.19      483.40     22.60 o 
  -7  10   8      201.05      221.67     16.02 o 
  -6  10   8      256.71      271.74     15.81 o 
  -5  10   8      748.98      761.82     25.38 o 
  -4  10   8     1042.38     1135.01     31.04 o 
  -3  10   8      531.57      535.98     32.01 o 
  -2  10   8       77.52       80.58     11.86 o 
  -1  10   8       11.92        3.11      6.35 o 
   0  10   8      194.20      204.00     30.23 o 
   1  10   8       93.03       34.40     39.26 o 
   2  10   8        1.21       -9.11     12.11 o 
   3  10   8       26.79       31.99     13.38 o 
   4  10   8       70.11       61.84     18.71 o 
  -8  11   8      234.99      258.12     17.82 o 
  -7  11   8        4.74        5.39      8.75 o 
  -6  11   8       14.69        8.32      8.57 o 
  -5  11   8       10.71       13.49      7.81 o 
  -4  11   8      110.26      125.53     15.74 o 
  -3  11   8      160.61      147.02     36.04 o 
  -2  11   8      708.07      725.59     29.89 o 
  -1  11   8      539.46      567.49     25.47 o 
   2  11   8      178.70      189.25     31.42 o 
   3  11   8       39.05       21.35     17.28 o 
   4  11   8       61.32       45.56     26.00 o 
  -8  12   8       27.85       37.39     11.01 o 
  -7  12   8      230.62      239.26     16.14 o 
  -6  12   8      319.63      317.25     17.81 o 
  -5  12   8      542.09      559.99     21.88 o 
  -4  12   8      433.12      464.38     25.74 o 
  -3  12   8      976.14     1037.46     46.25 o 
  -2  12   8       61.79       65.21     11.76 o 
  -1  12   8       18.21       22.25      9.02 o 
   0  12   8      172.60      152.87     28.07 o 
   1  12   8        6.87       -7.71     11.56 o 
   2  12   8       19.13        7.16     14.59 o 
   3  12   8       57.03       24.43     14.07 o 
   4  12   8      138.60      122.69     31.47 o 
  -8  13   8      129.00      110.71     21.88 o 
  -7  13   8        4.04        2.03     12.00 o 
  -6  13   8        6.03        4.71     12.20 o 
  -5  13   8       28.35       16.45     11.67 o 
  -4  13   8        3.24       -4.90      9.85 o 
  -3  13   8      301.42      338.73     22.16 o 
  -2  13   8       11.59       10.16      9.69 o 
  -1  13   8        9.54        6.50      9.67 o 
   0  13   8      383.86      381.52     49.04 o 
   2  13   8      117.70      138.45     20.62 o 
   3  13   8       70.22       46.61     24.66 o 
  -8  14   8      101.26      111.18     23.68 o 
  -7  14   8      140.05      136.01     19.95 o 
  -6  14   8        4.34        7.17     12.92 o 
  -5  14   8      142.93      132.23     16.83 o 
  -4  14   8      321.98      313.81     21.70 o 
  -3  14   8      169.69      153.77     43.52 o 
  -2  14   8      137.55      105.59     13.28 o 
  -1  14   8        2.35       -1.11      9.68 o 
   0  14   8       34.51       44.86     11.64 o 
   1  14   8       50.64       22.88     30.78 o 
   2  14   8       52.22       70.45     18.45 o 
   3  14   8        7.22       15.92     13.25 o 
  -7  15   8      166.24      187.90     21.56 o 
  -6  15   8        1.59       -3.55     12.38 o 
  -5  15   8       44.71       36.97     14.45 o 
  -4  15   8        7.23       16.46     12.68 o 
  -3  15   8       41.20       73.32     14.34 o 
  -2  15   8      222.62      195.96     17.57 o 
  -1  15   8        7.52       10.07     10.82 o 
   0  15   8      134.88      129.84     15.67 o 
   1  15   8      180.71      179.55     32.04 o 
   2  15   8      200.25      181.79     22.99 o 
   3  15   8       20.58        8.49     11.95 o 
  -7  16   8       99.66      121.55     24.71 o 
  -6  16   8        5.51        6.08     13.05 o 
  -5  16   8       20.38       24.61     14.11 o 
  -4  16   8      231.05      262.14     21.86 o 
  -3  16   8       22.94       19.01     10.88 o 
  -2  16   8       59.26       51.09     12.68 o 
  -1  16   8        0.60       -0.07      9.76 o 
   0  16   8        6.96       33.22     12.18 o 
   1  16   8       20.94       34.05     21.72 o 
   2  16   8       88.25      105.10     20.46 o 
   3  16   8       66.85       80.74     29.31 o 
  -7  17   8        9.64       13.41     18.73 o 
  -6  17   8       53.34       52.95     15.67 o 
  -5  17   8        3.22        8.93     13.32 o 
  -4  17   8        2.30       10.16     11.36 o 
  -3  17   8      131.31      133.96     20.10 o 
  -2  17   8      144.88      146.47     17.29 o 
  -1  17   8       40.80       40.17     13.08 o 
   0  17   8        1.08        2.93     11.17 o 
   1  17   8      401.26      355.48     40.45 o 
   2  17   8      107.14      115.48     20.92 o 
  -6  18   8      212.52      221.18     29.00 o 
  -5  18   8       23.67       32.11     14.27 o 
  -4  18   8       64.85       94.08     17.26 o 
  -3  18   8        5.70        1.55     12.25 o 
  -2  18   8        0.73       -1.93     11.12 o 
  -1  18   8        7.60       13.80     12.36 o 
   0  18   8      108.61      110.37     16.55 o 
   1  18   8       73.02       65.83     26.47 o 
   2  18   8        0.11       -0.38     14.87 o 
  -6  19   8        4.34       19.24     18.32 o 
  -5  19   8        7.07        6.13     15.63 o 
  -4  19   8       32.50       33.50     13.54 o 
  -3  19   8      154.71      146.44     18.19 o 
  -2  19   8       35.39       37.72     13.51 o 
  -1  19   8       87.90      118.55     17.06 o 
   0  19   8      112.87      102.85     22.98 o 
   1  19   8       67.01      101.17     28.89 o 
   2  19   8       24.21       -2.22     24.04 o 
  -5  20   8       21.67       29.46     17.80 o 
  -4  20   8      127.34      139.36     19.50 o 
  -3  20   8       69.64       77.48     16.30 o 
  -2  20   8       94.19      122.54     17.74 o 
  -1  20   8       75.49       92.93     16.69 o 
   0  20   8       43.16       42.44     14.26 o 
   1  20   8      157.34      200.04     25.44 o 
  -5  21   8       20.89       20.07     19.04 o 
  -4  21   8        4.47       11.30     18.32 o 
  -3  21   8       53.71       65.90     16.55 o 
  -2  21   8        0.27        2.39     12.35 o 
  -1  21   8        8.97       11.86     13.23 o 
   0  21   8        1.05       12.43     13.68 o 
   1  21   8       19.82       39.21     26.00 o 
  -4  22   8       20.17       14.03     16.20 o 
  -3  22   8        2.21        8.31     17.49 o 
  -2  22   8       35.74       43.78     14.58 o 
  -1  22   8       47.52       41.84     16.05 o 
   0  22   8        0.33       -3.91     13.56 o 
  -3  23   8        0.41       -2.73     16.72 o 
  -2  23   8       15.44       13.36     18.52 o 
  -8   1   9       23.72       14.04     15.56 o 
  -7   1   9       17.80        8.84      9.79 o 
  -6   1   9       24.36       32.68     10.25 o 
  -5   1   9       11.43       12.08      7.43 o 
  -4   1   9      695.67      726.40     24.22 o 
  -3   1   9       60.09       86.36     15.90 o 
  -2   1   9       61.87       70.24     14.86 o 
  -1   1   9       24.88       28.25     13.51 o 
   0   1   9        3.29        2.52     12.46 o 
   1   1   9       50.81       45.89     15.53 o 
   2   1   9       40.35       36.53     15.88 o 
   3   1   9      183.00      137.86     33.43 o 
  -8   2   9       24.09       21.61     11.38 o 
  -7   2   9       96.87       93.24     13.69 o 
  -6   2   9      165.73      171.95     15.74 o 
  -5   2   9       98.28      109.97     10.74 o 
  -4   2   9        7.68        2.59      5.95 o 
  -3   2   9        0.92        0.10     11.60 o 
  -2   2   9       60.52       78.51     15.64 o 
  -1   2   9       34.17       38.49     13.73 o 
   0   2   9        0.34        3.90     11.74 o 
   1   2   9       10.79       11.86     13.59 o 
   2   2   9      126.26      163.19     22.70 o 
   3   2   9       84.91       83.66     20.27 o 
  -8   3   9        3.46        1.88     10.73 o 
  -7   3   9       30.23       42.90     11.31 o 
  -6   3   9        9.44       10.29      7.93 o 
  -5   3   9       53.75       50.75      8.66 o 
  -4   3   9        0.14       -5.60      5.60 o 
  -3   3   9        2.25        5.03      6.85 o 
  -2   3   9       64.94       52.89     14.55 o 
  -1   3   9       97.84      113.07     17.56 o 
   0   3   9       28.31       41.22     14.22 o 
   1   3   9        3.33        7.46     12.82 o 
   2   3   9      110.37      133.45     20.41 o 
   3   3   9       60.20       55.00     25.82 o 
  -8   4   9        8.42       12.60     10.70 o 
  -7   4   9       22.68       18.20     10.09 o 
  -6   4   9       47.25       42.56      9.64 o 
  -5   4   9      240.74      222.23     13.39 o 
  -4   4   9        3.40        3.74      8.76 o 
  -3   4   9      213.56      217.97     14.03 o 
  -2   4   9      330.93      338.64     24.62 o 
  -1   4   9       87.38       67.76     48.47 o 
   0   4   9      167.74      148.11     54.17 o 
   1   4   9       14.37       15.08     14.54 o 
   2   4   9      200.20      196.72     24.38 o 
   3   4   9       10.81       19.66     16.76 o 
  -8   5   9       19.55       15.76     11.51 o 
  -7   5   9       90.26      109.38     12.73 o 
  -6   5   9        2.86       -2.43      7.61 o 
  -5   5   9       88.58       87.48     10.23 o 
  -4   5   9       65.19       78.63     12.70 o 
  -3   5   9       30.65       29.39      9.08 o 
  -2   5   9      132.30      156.90     25.28 o 
  -1   5   9       75.55       28.44     37.33 o 
   0   5   9      100.63      113.37     18.51 o 
   1   5   9        3.92        6.69     13.86 o 
   2   5   9      275.28      256.11     52.08 o 
  -8   6   9        4.07        3.57     10.79 o 
  -7   6   9       60.28       71.83     11.38 o 
  -6   6   9       76.41       68.22     10.61 o 
  -5   6   9       17.45       15.14      7.46 o 
  -4   6   9       13.47       15.09      9.76 o 
  -3   6   9       40.40       40.22     10.11 o 
  -2   6   9       63.39       21.47     28.45 o 
  -1   6   9        0.66        5.05     10.57 o 
   0   6   9       93.86      106.39     24.35 o 
   1   6   9        9.91       19.20     14.87 o 
   2   6   9      117.57      104.71     55.36 o 
  -8   7   9       31.86       12.85     13.31 o 
  -7   7   9      195.23      184.29     15.55 o 
  -6   7   9        0.32       -6.02      7.49 o 
  -5   7   9       47.83       43.75      9.22 o 
  -4   7   9        0.07       -5.12      9.20 o 
  -3   7   9        6.87        7.12      8.34 o 
  -2   7   9      171.38      188.32     29.00 o 
  -1   7   9      142.07      105.48     69.16 o 
   1   7   9       91.62       83.81     59.95 o 
  -8   8   9        0.24        3.01      9.97 o 
  -7   8   9       30.05       32.04     10.46 o 
  -6   8   9      139.26      158.03     13.89 o 
  -5   8   9      141.06      171.53     15.37 o 
  -4   8   9       56.20       69.78     13.18 o 
  -3   8   9      320.15      307.35     30.41 o 
  -1   8   9      101.38      110.87     25.69 o 
   0   8   9       14.67        4.39     11.66 o 
   1   8   9        0.23       -0.57     14.03 o 
   2   8   9       10.46        7.16     15.27 o 
  -8   9   9       26.87       25.04     10.86 o 
  -7   9   9       57.16       58.26     11.54 o 
  -6   9   9        0.72        1.85      8.11 o 
  -5   9   9        2.36        0.01     10.50 o 
  -4   9   9        2.29        4.38      9.86 o 
  -3   9   9       10.92       17.01     10.16 o 
  -2   9   9      159.33      125.20     22.52 o 
  -1   9   9        1.15       -5.71     12.11 o 
   0   9   9       45.77       27.75     26.08 o 
   2   9   9      230.17      254.72     36.89 o 
  -8  10   9       68.52       77.76     15.19 o 
  -7  10   9       69.22       70.54     11.96 o 
  -6  10   9       21.38       22.52      9.05 o 
  -5  10   9        8.51        2.20     11.05 o 
  -4  10   9       15.51       13.92     10.76 o 
  -3  10   9      143.76      105.08     13.76 o 
  -2  10   9      226.90      220.14     17.41 o 
  -1  10   9        9.87        8.27     10.99 o 
   0  10   9       55.25       22.32     31.21 o 
   1  10   9       88.98       47.71     51.49 o 
   2  10   9        0.02       -9.40     13.99 o 
  -7  11   9       98.55      122.92     14.23 o 
  -6  11   9      217.26      215.90     16.13 o 
  -5  11   9        0.54       -0.61     11.19 o 
  -4  11   9       56.94       67.19     12.98 o 
  -3  11   9        3.05       -5.02     12.59 o 
  -2  11   9       21.64       24.27     10.34 o 
  -1  11   9      157.55      139.20     27.04 o 
   0  11   9       25.83       10.46     18.52 o 
   1  11   9      113.61       39.63     50.82 o 
   2  11   9      116.77       39.12     46.28 o 
  -7  12   9      104.89       99.44     13.62 o 
  -6  12   9      106.53       99.69     12.86 o 
  -5  12   9       66.22       57.55     21.64 o 
  -4  12   9      194.32      201.37     19.70 o 
  -3  12   9      126.71      105.18     13.81 o 
  -2  12   9      115.40      120.33     14.88 o 
  -1  12   9       50.89       42.36     20.02 o 
   0  12   9        4.39       15.31     13.79 o 
   1  12   9        4.49       -5.33     13.05 o 
   2  12   9        2.53       -4.13     22.80 o 
  -7  13   9       47.30       59.53     13.63 o 
  -6  13   9        1.14       -6.38      8.63 o 
  -5  13   9       25.31       36.18     14.38 o 
  -4  13   9       72.77       88.15     15.06 o 
  -3  13   9       19.98       20.68     10.90 o 
  -2  13   9        8.47        4.25      9.72 o 
  -1  13   9       62.51       61.71     22.08 o 
   0  13   9       31.06       28.89     21.67 o 
   1  13   9      144.42      113.61     29.92 o 
   2  13   9      196.16        5.83     24.66 o 
  -7  14   9      104.67       86.58     14.67 o 
  -6  14   9      177.71      181.70     21.70 o 
  -5  14   9      260.93      271.09     22.94 o 
  -4  14   9      197.18      201.46     20.61 o 
  -3  14   9      129.29      132.94     19.27 o 
  -2  14   9       60.60       38.21     12.46 o 
  -1  14   9      139.65      128.83     28.38 o 
   0  14   9       10.36       28.38     21.26 o 
   1  14   9       32.27       29.05     24.56 o 
  -6  15   9        0.83       -6.60     16.66 o 
  -5  15   9       57.90       65.76     16.38 o 
  -4  15   9        9.51        5.85     11.12 o 
  -3  15   9       21.60       20.35     18.73 o 
  -2  15   9       95.66       86.34     15.09 o 
  -1  15   9      117.74      120.78     16.22 o 
   0  15   9      378.18      403.26     43.39 o 
  -6  16   9      169.14      158.44     25.44 o 
  -5  16   9       41.20       24.30     16.82 o 
  -4  16   9      325.13      335.77     25.31 o 
  -3  16   9      296.78      277.27     21.51 o 
  -2  16   9       64.81       54.25     13.50 o 
  -1  16   9      159.71      180.59     18.50 o 
   0  16   9      388.19      377.41     43.54 o 
  -5  17   9        3.28        1.60     14.81 o 
  -4  17   9        8.11       19.36     14.44 o 
  -3  17   9       85.06       96.46     16.56 o 
  -2  17   9        8.52       15.18     11.56 o 
  -1  17   9      147.74      150.15     18.70 o 
  -5  18   9      224.18      260.34     31.06 o 
  -4  18   9      337.09      306.31     29.77 o 
  -3  18   9      203.55      238.16     27.29 o 
  -2  18   9      220.38      218.19     26.93 o 
  -1  18   9      259.18      256.88     26.88 o 
  -4  19   9        2.01       -5.62     15.79 o 
  -3  19   9       14.79       17.90     16.61 o 
  -2  19   9       58.08       55.05     19.35 o 
  -1  19   9       53.59       54.90     19.55 o 
  -3  20   9       53.13       50.20     19.35 o 
  -2  20   9      155.44      142.45     24.35 o 
  -7   0  10       57.31       53.50     18.63 o 
  -6   0  10      232.20      275.87     26.21 o 
  -5   0  10      391.09      371.37     27.96 o 
  -4   0  10       58.91       86.83     25.33 o 
  -3   0  10      571.51      597.61     47.78 o 
  -2   0  10      339.76      305.28     34.72 o 
  -1   0  10      235.30      252.40     34.05 o 
   0   0  10       27.88       19.97     19.30 o 
   1   0  10        1.30       15.27     22.19 o 
  -7   1  10      200.17      179.68     17.24 o 
  -6   1  10      216.75      234.03     16.84 o 
  -5   1  10      231.26      239.17     14.67 o 
  -4   1  10      256.88      276.20     23.68 o 
  -3   1  10        0.83        4.73     12.98 o 
  -2   1  10       71.68       56.98     15.57 o 
  -1   1  10      104.00       97.98     18.61 o 
   0   1  10      169.99      183.67     22.36 o 
   1   1  10      252.06      295.38     27.43 o 
  -7   2  10       65.55       58.56     12.84 o 
  -6   2  10      127.29      129.99     14.82 o 
  -5   2  10      106.76      110.71     14.75 o 
  -4   2  10      872.91      410.43     39.88 o 
  -3   2  10      726.59      775.92     38.36 o 
  -2   2  10      514.71      513.46     73.29 o 
  -1   2  10      407.81      429.05     28.97 o 
   0   2  10      135.60      144.84     20.37 o 
   1   2  10       70.24       59.67     17.41 o 
  -7   3  10      213.75      229.60     18.93 o 
  -6   3  10      272.53      332.13     17.75 o 
  -5   3  10      166.07      193.14     18.03 o 
  -4   3  10       34.38       40.09     21.93 o 
  -3   3  10       40.58       35.96     17.75 o 
  -2   3  10       67.66       42.69     25.31 o 
  -1   3  10      254.49      143.22     27.24 o 
   0   3  10      316.30      200.49     31.99 o 
   1   3  10      211.30      251.48     36.99 o 
  -7   4  10      132.59      148.23     16.11 o 
  -6   4  10      246.82      238.44     15.69 o 
  -5   4  10      100.93       85.46     14.29 o 
  -4   4  10      530.00      540.39     26.38 o 
  -3   4  10      331.31      354.26     26.77 o 
  -2   4  10      623.73      450.41     41.74 o 
  -1   4  10      729.10      770.70     38.74 o 
   0   4  10      160.92      112.50     69.47 o 
   1   4  10       33.73       44.07     17.65 o 
  -7   5  10       73.19       66.93     13.51 o 
  -6   5  10       39.10       33.37      9.69 o 
  -5   5  10       18.03       11.92     10.66 o 
  -4   5  10       16.63       13.85     10.37 o 
  -3   5  10       63.69       75.22     23.99 o 
  -2   5  10       78.47       79.43     17.58 o 
  -1   5  10      135.22       62.15     54.51 o 
   0   5  10      250.46      254.69     24.63 o 
  -7   6  10        0.97        3.49      9.63 o 
  -6   6  10       38.91       35.45      9.97 o 
  -5   6  10      389.82      397.09     24.30 o 
  -4   6  10      687.19      771.03     33.21 o 
  -3   6  10     1146.47     1138.46     66.81 o 
  -1   6  10       45.60       24.89     23.84 o 
   1   6  10       72.81       67.90     28.89 o 
  -7   7  10       34.93       25.64     10.46 o 
  -6   7  10       20.34       15.47     12.34 o 
  -5   7  10        4.16       13.46     11.33 o 
  -4   7  10        0.86        5.22     10.45 o 
  -3   7  10       45.17       45.25     22.96 o 
  -2   7  10       70.87       88.02     25.75 o 
  -1   7  10      159.09      123.64     78.11 o 
   0   7  10      353.99      187.54     33.74 o 
   1   7  10      296.74      186.36     35.60 o 
  -7   8  10       20.74        8.84      9.89 o 
  -6   8  10       86.16      100.74     17.04 o 
  -5   8  10      310.06      345.37     23.64 o 
  -4   8  10      252.54      264.09     20.86 o 
  -3   8  10      270.50      279.17     35.19 o 
  -2   8  10      531.67      528.32     45.56 o 
   0   8  10      150.43      147.59     22.16 o 
   1   8  10       31.05       18.01     21.98 o 
  -7   9  10       87.77       84.98     26.34 o 
  -6   9  10       93.87       99.51     16.82 o 
  -5   9  10      109.57      111.47     16.88 o 
  -4   9  10        8.35       11.91     11.09 o 
  -3   9  10        1.95        7.33     19.55 o 
  -2   9  10        5.13       20.79     19.24 o 
  -1   9  10      212.49      248.06     33.64 o 
   0   9  10      312.75        2.12     18.63 o 
   1   9  10      278.51      157.41     33.64 o 
  -6  10  10       15.91        9.26     12.46 o 
  -5  10  10      272.54      258.56     61.63 o 
  -4  10  10      206.45      190.93     19.79 o 
  -3  10  10      353.40      395.79     25.93 o 
  -2  10  10      132.88      175.93     31.11 o 
  -1  10  10      211.48      256.78     37.04 o 
   0  10  10       87.14        1.14     19.30 o 
   1  10  10      100.56        6.76     20.53 o 
  -6  11  10       96.21       91.17     21.77 o 
  -5  11  10      138.19      143.23     32.32 o 
  -4  11  10        9.70       14.22     11.30 o 
  -3  11  10       14.67       16.03     14.11 o 
  -2  11  10       39.98       47.67     22.03 o 
  -1  11  10       52.25       53.50     23.22 o 
  -6  12  10       84.69       74.66     19.97 o 
  -5  12  10      101.64      113.04     22.96 o 
  -4  12  10      316.80      358.05     24.24 o 
  -3  12  10       97.06      117.16     16.88 o 
  -2  12  10      315.31      286.09     35.14 o 
  -5  13  10       13.12        5.88     15.58 o 
  -4  13  10        8.52        9.13     15.63 o 
  -3  13  10        6.40       14.39     15.27 o 
  -5  14  10       56.89       87.24     21.77 o 
  -4  14  10       63.49       73.00     20.48 o 
  -3  14  10        9.81       22.13     15.53 o 
  -4  15  10        0.45        8.67     14.24 o 
  -3  15  10        8.64       12.49     15.32 o 
  -3  16  10      143.89      153.03     23.99 o 
  -6   1  11        0.35        5.57     13.47 o 
  -4   1  11       38.83       58.66     24.97 o 
  -3   1  11        5.26        7.92     15.26 o 
  -2   1  11        0.50       -6.35     13.94 o 
  -1   1  11        0.86        2.68     19.81 o 
  -6   2  11        6.09        0.88     13.72 o 
  -5   2  11       25.60       31.06     22.70 o 
  -4   2  11        4.16        7.64     20.28 o 
  -3   2  11       13.07       15.61     15.65 o 
  -2   2  11       15.25       16.40     15.89 o 
  -1   2  11        3.67        2.48     19.40 o 
  -6   3  11       11.40        8.72     14.86 o 
  -5   3  11        0.05        4.08     18.78 o 
  -4   3  11       75.79       81.62     27.71 o 
  -3   3  11        1.21       -7.37     13.85 o 
  -2   3  11       19.61       27.36     15.75 o 
  -1   3  11       49.64       46.80     23.22 o 
  -6   4  11       14.31        5.26     15.32 o 
  -5   4  11       24.71       32.04     22.60 o 
  -4   4  11       13.06       13.57     19.40 o 
  -3   4  11       76.81       83.99     26.26 o 
  -2   4  11       86.98       44.92     15.73 o 
  -1   4  11       24.43       10.37     20.33 o 
  -5   5  11        4.78        4.08     21.82 o 
  -4   5  11       29.59       21.57     21.36 o 
  -3   5  11       59.00       51.23     24.76 o 
  -2   5  11       45.17       47.36     24.25 o 
  -1   5  11        7.47       -5.42     22.19 o 
  -4   6  11      139.24      121.09     28.63 o 
  -3   6  11        1.11       19.55     22.44 o 
  -1   6  11        4.27        5.98     21.10 o 
  -5   7  11        3.53       -0.41     13.52 o 
  -5   8  11       28.77       20.79     15.89 o 
                                                 
